# Supplementary material for: Repeated treatment with short-term mild stress reverses aging- and stress-induced emotional and social behavioral deficits
Source: Exp Mol Med. 2026 Feb 12;58(2):519–32. doi: 10.1038/s12276-026-01641-2 (PMC12993044; doi:10.1038/s12276-026-01641-2)
Supplement: Supplementary file 2 — Supplementary Data 1. DEGs in Y-CON versus A-CON and Y-CON versus Y-CRST_RV_2025_11_11a. [file 12276_2026_1641_MOESM2_ESM.xlsx]

## Sheet: Supplementary Data 1
Supplementary Data 1. DEGs in Y-CON vs. A-CON and Y-CON vs. Y-CRST
Repeated treatment with short-term mild stress reverses aging- and stress-induced emotional and social behavioral deficits
Eun-Hwa Lee, Jin-Young Park, Hye-Jin Kwon, So-Young Park, Pyung-Lim Han
Y-CON vs. A-CON (Down; 1,399)
	Source	Term name	Term id	Adjusted p-value	Negative log10 of adjusted p-value	Term size	Query size	Intersection size	Effective domain size	Intersections
Cluster 1	GO:BP	anatomical structure development	GO:0048856	1.07579e-31	30.9683	6290	446	223	26963	ABI1,ABL2,ACTN1,ACTR3,ACVR1,ADAM8,ADM2,AGPAT5,AIM2,ALDH1A1,ALKAL2,ALS2,AP1S2,AP2A2,AP3B1,ARF4,ARF6,ASPH,ATF4,ATF6,ATG5,AURKB,AUTS2,BAIAP2,BAMBI,BDNF,BEX1,BIRC7,BRINP1,BSX,BTRC,CALCR,CAMK2B,CAR9,CASP2,CBFB,CBX2,CCNB1,CCND2,CD38,CDC42SE2,CDK6,CDKN1B,CEBPA,CEBPB,CENPF,CITED2,CPNE6,CRLF1,CSNK1A1,CTTN,CXCR4,CYFIP1,DBN1,DDIT4,DGAT2,DGKG,DNAJB6,DOCK10,DOCK11,ECT2,EED,EHD1,ELAVL2,ELK1,EOMES,ERMP1,ESCO2,E…
	GO:BP	nervous system development	GO:0007399	2.6181e-20	19.582	2531	446	114	26963	ABI1,ABL2,ACTR3,AIM2,ALKAL2,ALS2,ARF4,ARF6,ATF4,AUTS2,BAIAP2,BDNF,BEX1,BRINP1,BSX,CAMK2B,CD38,CDK6,CEBPB,CENPF,CITED2,CPNE6,CTTN,CXCR4,CYFIP1,DBN1,DDIT4,DGKG,DOCK10,ECT2,EED,EHD1,ELAVL2,EOMES,EZH1,EZH2,FGFR1,FIG4,FOS,FYN,GDF10,GDF11,GPC4,HDAC1,HDAC2,ICAM5,IER3IP1,IL1R1,ITM2C,JUN,KDM2B,KDM7A,LAMB1,LHX9,LUZP1,MAP2K1,MAPK1,MARCKSL1,MKKS,MRTFA,MYB,MYCL,MYCN,NAB2,NCK1,NCKAP1,NDN,NECTIN1,NEDD4L,NEFL,NE…
	GO:BP	neurogenesis	GO:0022008	1.61965e-17	16.7906	1907	446	92	26963	ABI1,ABL2,ACTR3,ALKAL2,ALS2,ARF4,ARF6,ATF4,AUTS2,BAIAP2,BDNF,BEX1,BRINP1,CAMK2B,CD38,CDK6,CEBPB,CPNE6,CTTN,CXCR4,CYFIP1,DBN1,DDIT4,DGKG,DOCK10,ECT2,EED,EHD1,EOMES,EZH2,FGFR1,FIG4,FYN,GDF11,HDAC1,HDAC2,IL1R1,ITM2C,JUN,LAMB1,LHX9,MAP2K1,MAPK1,MRTFA,MYB,MYCL,MYCN,NAB2,NCK1,NCKAP1,NDN,NECTIN1,NEDD4L,NEFL,NEK3,NEUROD1,NEUROD2,NEUROD6,NFIB,NGF,NHLH2,NUMBL,PLPPR4,PPFIA2,PPP3CA,PPP3R1,PRDM8,PRICKLE2,RAB1…
	GO:BP	cellular component organization	GO:0016043	1.84546e-20	19.7339	7621	441	224	26963	ABI1,ABL2,ACTN1,ACTR3,ADAM8,AEBP2,AIM2,ALKAL2,ALS2,AMPH,ANKRA2,AP1S2,AP2M1,AP3B1,ARF4,ARF6,ARPC2,ARPC3,ARPC5L,ASPH,ATG5,ATP6V0E2,ATP6V1A,AURKB,AUTS2,BAG4,BAIAP2,BANP,BCAR1,BDNF,BEX1,BRCC3,CALML4,CAMK2B,CAPZA2,CBLL1,CBX2,CBX4,CBX8,CCNB1,CCT2,CD38,CDC23,CDC45,CDCA5,CDKN1B,CDKN2AIP,CEBPA,CENPE,CENPI,CKAP2,CLINT1,CLVS2,CPNE6,CSNK1A1,CTTN,CXCR4,CYFIP1,DAAM1,DBN1,DDIT4,DGKB,DGKG,DNAJB6,DOCK10,DOCK11,DT…
	GO:BP	regulation of cellular component organization	GO:0051128	2.96799e-25	24.5275	2532	441	122	26963	ABL2,ACTR3,ALKAL2,AMPH,ANKRA2,AP2M1,ARF4,ARF6,ARPC2,ARPC3,ARPC5L,ASPH,ATG5,AURKB,AUTS2,BAG4,BAIAP2,BDNF,BRCC3,CAMK2B,CAPZA2,CBLL1,CCNB1,CCT2,CD38,CDC23,CDKN1B,CDKN2AIP,CENPE,CKAP2,CPNE6,CSNK1A1,CTTN,CXCR4,CYFIP1,DBN1,DGKB,DGKG,DNAJB6,DOCK11,ECT2,EHD1,EHD3,ELAVL2,ERC1,ERC2,EZH2,FBXO5,FGFR1,FIG4,FRZB,FYN,G3BP2,GMFB,GPC3,GPC4,HDAC2,HMGB1,HPCA,HSF1,HSPA1A,HSPA2,ICAM5,IER3IP1,IGFBP3,ITM2C,JMJD6,KDM2B,…
	GO:BP	regulation of macromolecule biosynthetic process	GO:0010556	1.93102e-18	17.7142	5509	446	179	26963	ACTN1,ACTR3,ACVR1,ADAM8,ADM2,AEBP2,AIM2,ANKRA2,AP3B1,ARF4,ASPH,ATF4,ATF6,ATG5,AURKB,AUTS2,BAMBI,BANP,BSX,BTRC,C1D,CALCR,CAMTA1,CBFB,CBX2,CBX4,CBX8,CCAR1,CCNB1,CCT2,CD38,CDK6,CDKN1B,CEBPA,CEBPB,CENPF,CGAS,CITED2,CKAP2,CYFIP1,DCAF6,DEPDC1A,DNAJB5,DNAJB6,E2F3,EED,ELK1,EOMES,ERC1,EZH1,EZH2,FGFR1,FOS,FOXO1,FYN,GABPA,HDAC1,HDAC2,HEY1,HMGB1,HMGN5,HSF1,HSPA1A,HSPD1,IL1R1,IL27RA,IL6RA,IREB2,IRF3,IRF9,ITM2…
	GO:BP	regulation of gene expression	GO:0010468	1.1297e-18	17.947	5388	446	177	26963	ACTN1,ACTR3,ACVR1,ADAM8,ADM2,AEBP2,AIM2,ANKRA2,AP3B1,ARF4,ASPH,ATF4,ATF6,ATG5,AURKB,AUTS2,BAMBI,BANP,BSX,BTRC,C1D,CALCR,CAMTA1,CBFB,CBX2,CBX4,CBX8,CCAR1,CCNB1,CD38,CDK6,CDKN1B,CEBPA,CEBPB,CENPF,CGAS,CITED2,CKAP2,CYFIP1,DCAF6,DEPDC1A,DNAJB5,DNAJB6,E2F3,EED,ELK1,EOMES,ERC1,EZH1,EZH2,FGFR1,FOS,FOXO1,FYN,GABPA,HDAC1,HDAC2,HEY1,HMGB1,HMGN5,HSF1,HSPA1A,HSPD1,IL1R1,IL27RA,IL6RA,IREB2,IRF3,IRF9,JAZF1,JMJ…
	GO:BP	regulation of DNA-templated transcription	GO:0006355	1.63669e-20	19.786	3347	446	135	26963	ACTN1,ACTR3,ACVR1,AEBP2,AP3B1,ARF4,ASPH,ATF4,ATF6,AURKB,AUTS2,BAMBI,BANP,BSX,BTRC,C1D,CAMTA1,CBFB,CBX2,CBX4,CBX8,CCAR1,CD38,CDK6,CDKN1B,CEBPA,CEBPB,CENPF,CITED2,CKAP2,DCAF6,DEPDC1A,DNAJB5,DNAJB6,E2F3,EED,ELK1,EOMES,ERC1,EZH1,EZH2,FGFR1,FOS,FOXO1,GABPA,HDAC1,HDAC2,HEY1,HMGB1,HMGN5,HSF1,HSPA1A,IRF3,IRF9,JAZF1,JMJD6,JUN,KDM2B,KDM7A,KHDRBS1,KLF1,KLF10,LHX9,MAGED1,MAP2K1,MAPK1,MAPK14,MBTD1,MBTPS2,MNDA…
Cluster 2	GO:BP	cell junction organization	GO:0034330	2.17243e-20	19.6631	814	326	53	26963	ABHD17C,ACTN2,ADD2,AMIGO2,ARHGAP39,ARHGEF9,CBLN4,CDH24,CDH8,CLDN22,CLDN24,CLDN3,CLSTN2,DLG3,DSP,EPHA3,EPHA4,EPHA7,EPHB2,FGF13,FLRT3,GABRA2,GABRB3,GPHN,GPM6A,GRHL2,GRIA1,GRIN2A,IL1RAP,LMX1A,LRFN2,LRRTM1,MFN2,NPTX1,NR1H4,NRP1,NRP2,PCDH8,PCDHGC5,PKP2,PLXNA4,PTK2B,PTPRA,PTPRJ,PTPRO,SEMA3E,SHISA6,SLC6A1,SLC8A2,SLIT1,SLITRK2,SLITRK3,SNTA1
	GO:BP	synapse organization	GO:0050808	1.37651e-17	16.8612	539	326	41	26963	ABHD17C,ADD2,AMIGO2,ARHGAP39,ARHGEF9,CBLN4,CDH8,CLSTN2,DLG3,EPHA4,EPHA7,EPHB2,FGF13,FLRT3,GABRA2,GABRB3,GPHN,GPM6A,GRIA1,GRIN2A,IL1RAP,LMX1A,LRFN2,LRRTM1,MFN2,NPTX1,NRP1,NRP2,PCDH8,PCDHGC5,PLXNA4,PTK2B,PTPRO,SEMA3E,SHISA6,SLC6A1,SLC8A2,SLIT1,SLITRK2,SLITRK3,SNTA1
	GO:BP	establishment of localization	GO:0051234	5.83108e-13	12.2343	4689	365	128	26963	AAGAB,ABR,ACKR3,ACSL4,ACTN2,ADAM11,ADD2,ADGRV1,ANXA6,APBA3,ATP1A1,ATP2B3,BOK,BVES,CAMK1D,CAPN10,CAR4,CBLN4,CCL21A,CDCP3,CHMP1B,CHRM1,CLDN3,CLIC6,DNAJC1,DRD3,ECRG4,EPHA3,EPHB2,EPN2,FGF13,FGF21,FOLR1,FUZ,GABRA2,GABRA5,GABRB3,GPHN,GPM6A,GPR143,GPR68,GPSM2,GRIA1,GRIK4,GRIN2A,GSTO1,HERPUD1,HNF1B,HOMER3,IL16,KCNA1,KCNIP2,KCNJ1,KCNK1,KCNT2,LEPROT,LMAN2L,LPAR3,LRP11,LRRTM1,MCTP1,MCU,MFN2,MFSD2A,NEK10,NEL…
	GO:BP	transport	GO:0006810	5.21537e-13	12.2827	4387	362	122	26963	AAGAB,ABR,ACKR3,ACSL4,ACTN2,ADD2,ANXA6,APBA3,ATP1A1,ATP2B3,BOK,BVES,CAMK1D,CAPN10,CAR4,CBLN4,CCL21A,CDCP3,CHMP1B,CHRM1,CLDN3,CLIC6,DNAJC1,DRD3,ECRG4,EPHA3,EPHB2,EPN2,FGF13,FGF21,FOLR1,FUZ,GABRA2,GABRA5,GABRB3,GPM6A,GPR143,GPR68,GRIA1,GRIK4,GRIN2A,GSTO1,HERPUD1,HNF1B,HOMER3,IL16,KCNA1,KCNIP2,KCNJ1,KCNK1,KCNT2,LEPROT,LMAN2L,LPAR3,LRP11,LRRTM1,MCTP1,MCU,MFN2,MFSD2A,NEK10,NELL2,NETO1,NKAIN3,NPTX1,NR1…
	GO:BP	cell communication	GO:0007154	1.11661e-07	6.9521	7538	365	160	26963	ABHD6,ABR,ACKR3,ACSL4,ACTN2,ADAMTS3,ADGRV1,ADRA1D,AMER3,ANKDD1A,ANXA6,APBA3,APCDD1,ARHGAP39,ARHGEF4,ARHGEF9,ATF6B,BOK,CAMKK1,CAPN10,CARD6,CBLB,CCBE1,CCDC3,CCL21A,CD109,CDH8,CHN1,CHRM1,CLSTN2,CTH,CYP7B1,DAGLA,DCC,DCDC2B,DLG3,DRAXIN,DRD3,DSP,ECRG4,EFNA2,EFNA4,EPHA3,EPHA4,EPHA7,EPHB2,EPN2,FAIM,FAM162A,FGF13,FGF21,FLRT3,FOLR1,FUT8,FUZ,GABRA2,GABRA5,GABRB3,GAS2L2,GPR12,GPR143,GPR17,GPR173,GPR68,GPSM2,…
	GO:BP	cell-cell signaling	GO:0007267	1.6272e-10	9.78856	1381	325	53	26963	ABHD6,ABR,ACSL4,APBA3,CAPN10,CDH8,CHRM1,CLSTN2,DAGLA,DCC,DLG3,DRD3,ECRG4,EPHA4,EPHA7,EPHB2,GABRA2,GABRA5,GABRB3,GPR68,GRIA1,GRIK4,GRIN2A,HNF1B,IL1RAP,LGI1,LRFN2,LRRTM1,MCTP1,MCU,MFN2,NCDN,NELL2,NETO1,NR1H4,NRN1,PCDH8,PKP2,PNOC,PTK2B,PTPRA,RGS8,SCN3B,SH3GL1,SHISA6,SLC16A10,SLC17A8,SLC25A22,SLC6A1,SLC8A2,SLITRK3,SMPD3,SNCAIP
Cluster 3	GO:BP	translation	GO:0006412	1.7255e-10	9.76308	725	142	25	26963	ABCE1,CARS,DHX29,DRG1,EIF1B,EIF2D,EIF2S1,EIF3J1,EIF4E3,EIF5B,ETF1,FARSA,FTSJ1,GSPT2,KLHDC10,MCTS1,METTL17,MRPL15,MRPL19,MRPL40,MRPL42,MRPL50,MRPS33,MRRF,MTRF1
	GO:BP	translational initiation	GO:0006413	2.46701e-06	5.60783	124	70	8	26963	ABCE1,DHX29,EIF1B,EIF2D,EIF2S1,EIF3J1,EIF4E3,EIF5B
	GO:BP	nucleobase-containing small molecule metabolic process	GO:0055086	0.000404061	3.39355	674	12	6	26963	ACOT3,ADAL,ADSS,AK4,AK7,AMPD2
	GO:BP	nucleoside phosphate metabolic process	GO:0006753	0.000231553	3.63535	644	204	20	26963	ACOT3,ADAL,ADSS,AK4,AK7,AMPD2,CLPX,DCAKD,DLAT,EXTL2,FCSK,GMPS,IMPDH2,NME9,NOCT,OLA1,PDHX,PFKL,PPAT,RPE
	GO:BP	ribonucleoprotein complex biogenesis	GO:0022613	0.00048751	3.31202	1576	211	33	26963	ABCE1,BOP1,DDX18,DHX29,DIMT1,EIF2D,EIF3J1,EIF5B,ESF1,EXOSC6,EXOSC9,FDXACB1,HEATR1,HEATR3,LYAR,MAK16,MCTS1,METTL17,MPHOSPH10,NIFK,NOB1,NOL9,NOP16,NOP2,NSA2,PNO1,PWP2,RPF2,RPL7L1,RPP30,RRP1B,RRS1,RSL1D1
	GO:BP	ribosome biogenesis	GO:0042254	1.15775e-22	21.9364	313	275	35	26963	ABCE1,BOP1,DDX18,DHX29,DIMT1,EIF5B,ESF1,EXOSC6,EXOSC9,FDXACB1,HEATR1,HEATR3,LYAR,MAK16,METTL17,MPHOSPH10,NIFK,NOB1,NOL9,NOP16,NOP2,NSA2,PNO1,PWP2,RPF2,RPL7L1,RPP30,RRP1B,RRS1,RSL1D1,SRFBP1,SURF6,UTP11,UTP25,UTP4
Cluster 4	GO:BP	macromolecule metabolic process	GO:0043170	5.92e-13	12.2278	12272	260	183	26963	AK6,ALYREF,AQP11,ARVCF,BEX4,BTAF1,BZW1,CACUL1,CAPRIN1,CCNH,CCNL1,CCNL2,CD2BP2,CDC5L,CDC7,CHORDC1,CLNS1A,CNOT2,CPEB1,CPSF2,CSTF2T,CTDP1,CTR9,CUL4A,DCAF1,DDX19A,DDX20,DDX5,DHX33,DR1,DUSP14,DUXBL1,EIF3A,EIF4G2,ERI1,ERI2,ERRFI1,FAM83D,FBL,FBXO4,FBXO45,FBXW11,FOXK1,FUBP1,FYTTD1,G3BP1,GINS3,GPATCH1,GPS1,GTF2A2,GTF2E2,GTF2F2,GTF2H2,GTF3C5,HCFC2,HECTD2,HEXIM1,HNRNPA0,HNRNPA2B1,HNRNPAB,HNRNPC,HNRNPF,HNRNP…
	GO:BP	nucleic acid metabolic process	GO:0090304	7.28e-17	16.1378	7679	271	149	26963	AK6,ALYREF,ARVCF,BTAF1,CAPRIN1,CCNH,CCNL1,CCNL2,CD2BP2,CDC5L,CDC7,CLNS1A,CNOT2,CPEB1,CPSF2,CSTF2T,CTDP1,CTR9,CUL4A,DCAF1,DDX20,DDX5,DHX33,DR1,DUXBL1,ERI2,FBL,FBXO4,FBXW11,FOXK1,FUBP1,GINS3,GPATCH1,GTF2A2,GTF2E2,GTF2F2,GTF2H2,GTF3C5,HCFC2,HEXIM1,HNRNPA0,HNRNPA2B1,HNRNPAB,HNRNPC,HNRNPF,HNRNPH1,HNRNPH2,HNRNPK,HNRNPR,HTATSF1,INTS8,IPPK,KHDC3,KHSRP,KMT5A,KMT5C,LSM1,LSM11,MAGOH,MED16,MED7,MORF4L2,MTA2,…
	GO:BP	primary metabolic process	GO:0044238	1.33e-11	10.8764	12705	260	184	26963	ACOT6,AK5,AK6,AKR7A5,ALYREF,AQP11,ARVCF,BEX4,BTAF1,BZW1,CACUL1,CAPRIN1,CCNH,CCNL1,CCNL2,CD2BP2,CDC5L,CDC7,CHORDC1,CLNS1A,CNOT2,CPEB1,CPSF2,CSTF2T,CTDP1,CTR9,CUL4A,DCAF1,DDX20,DDX5,DHX33,DR1,DUSP14,DUT,DUXBL1,EIF3A,EIF4G2,ERI2,ERRFI1,FAM83D,FBL,FBXO4,FBXO45,FBXW11,FOXK1,FUBP1,GINS3,GPATCH1,GPS1,GTF2A2,GTF2E2,GTF2F2,GTF2H2,GTF3C5,HCFC2,HECTD2,HEXIM1,HNRNPA0,HNRNPA2B1,HNRNPAB,HNRNPC,HNRNPF,HNRNPH1,H…
	GO:BP	nucleobase-containing compound metabolic process	GO:0006139	4.23e-16	15.3739	8248	271	154	26963	ACOT6,AK5,AK6,ALYREF,ARVCF,BTAF1,CAPRIN1,CCNH,CCNL1,CCNL2,CD2BP2,CDC5L,CDC7,CLNS1A,CNOT2,CPEB1,CPSF2,CSTF2T,CTDP1,CTR9,CUL4A,DCAF1,DDX20,DDX5,DHX33,DR1,DUT,DUXBL1,ERI2,FBL,FBXO4,FBXW11,FOXK1,FUBP1,GINS3,GPATCH1,GTF2A2,GTF2E2,GTF2F2,GTF2H2,GTF3C5,HCFC2,HEXIM1,HNRNPA0,HNRNPA2B1,HNRNPAB,HNRNPC,HNRNPF,HNRNPH1,HNRNPH2,HNRNPK,HNRNPR,HTATSF1,INTS8,IPPK,KHDC3,KHSRP,KMT5A,KMT5C,LSM1,LSM11,MAGOH,MED16,MED7…
	GO:BP	biosynthetic process	GO:0009058	2.50025e-06	5.60202	10894	230	138	26963	AK5,AK6,ALYREF,AQP11,ARVCF,BTAF1,BZW1,CAPRIN1,CCNH,CCNL1,CCNL2,CD2BP2,CDC5L,CHORDC1,CLNS1A,CNOT2,CPEB1,CPSF2,CSTF2T,CTDP1,CTR9,DCAF1,DDX19A,DDX20,DDX5,DHX33,DR1,DUT,DUXBL1,EIF3A,EIF4G2,ERI1,ERI2,ERRFI1,FBL,FBXO4,FBXW11,FOXK1,FUBP1,FYTTD1,G3BP1,GPATCH1,GTF2A2,GTF2E2,GTF2F2,GTF2H2,GTF3C5,HCFC2,HEXIM1,HNRNPA0,HNRNPA2B1,HNRNPAB,HNRNPC,HNRNPF,HNRNPH1,HNRNPH2,HNRNPK,HNRNPR,HTATSF1,INTS8,IP6K2,IPMK,IPPK…
	GO:BP	RNA processing	GO:0006396	7.07865e-05	4.15005	3637	271	70	26963	AK6,ALYREF,ARVCF,CCNL1,CCNL2,CD2BP2,CDC5L,CLNS1A,CPEB1,CPSF2,CSTF2T,DDX20,DDX5,ERI2,FBL,GPATCH1,HNRNPA2B1,HNRNPC,HNRNPF,HNRNPH1,HNRNPH2,HNRNPK,HTATSF1,INTS8,KHSRP,LSM1,LSM11,MAGOH,NONO,NPM3,NUDT21,PABPC1,PAPOLG,PLRG1,PRKRIP1,PRPF18,RBM3,RBM4,RBM42,RBM4B,RBMX,RBMXL1,RTRAF,SF3B3,SF3B4,SF3B6,SFSWAP,SLBP,SNRNP27,SNRNP40,SNRPC,SNRPD1,SNRPD3,SRSF3,SRSF6,SRSF9,SSB,SYNCRIP,TAF15,TAF5L,TENT4A,TRA2A,TRA2B,…
	GO:BP	RNA splicing	GO:0008380	1.3e-12	11.8875	1601	271	55	26963	AK6,ALYREF,ARVCF,CCNL1,CCNL2,CD2BP2,CDC5L,CLNS1A,DDX20,DDX5,HNRNPA2B1,HNRNPC,HNRNPF,HNRNPH1,HNRNPH2,HNRNPK,HTATSF1,KHSRP,LSM1,MAGOH,NONO,PABPC1,PLRG1,PRKRIP1,PRPF18,RBM3,RBM4,RBM42,RBM4B,RBMX,RBMXL1,RTRAF,SF3B3,SF3B4,SF3B6,SFSWAP,SNRNP27,SNRNP40,SNRPC,SNRPD1,SNRPD3,SRSF3,SRSF6,SRSF9,SYNCRIP,TAF15,TAF5L,TRA2A,TRA2B,UPF1,YBX1,YTHDC1,ZCCHC8,ZFP830,ZRSR2
Y-CON vs. Y-CRST (Down; 115)
	Source	Term name	Term id	Adjusted p-value	Negative log10 of adjusted p-value	Term size	Query size	Intersection size	Effective domain size	Intersections
Cluster 1	GO:BP	response to endogenous stimulus	GO:0009719	0.00434628	2.36188	1648	39	12	26963	ADCYAP1,ALDH3A1,CD44,COMP,FOS,GPER1,HSP90AA1,IL12A,LGALS9,MRGPRH,NR3C1,PAPPA
	GO:BP	response to steroid hormone	GO:0048545	0.0303296	1.51813	374	39	6	26963	ADCYAP1,ALDH3A1,FOS,GPER1,NR3C1,PAPPA
	GO:BP	response to corticosteroid	GO:0031960	0.000977785	3.00976	206	39	6	26963	ADCYAP1,ALDH3A1,FOS,GPER1,NR3C1,PAPPA
	GO:BP	response to glucocorticoid	GO:0051384	0.0120141	1.92031	180	39	5	26963	ADCYAP1,ALDH3A1,FOS,NR3C1,PAPPA
	GO:BP	localization	GO:0051179	0.0357735	1.44644	5362	49	23	26963	ADCYAP1,AMN,AMN1,CCDC32,CCL3,CD300A,CHP2,COMMD9,COMP,GPER1,GRIN2B,HSP90AA1,IGF2BP3,IL12A,LGALS9,MECP2,NMUR1,NR3C1,PKD1L3,SEC61B,SIX2,SLC25A2,SLC27A5
	GO:BP	establishment of localization	GO:0051234	0.00343056	2.46463	4689	49	23	26963	ADCYAP1,AMN,AMN1,CCDC32,CCL3,CD300A,CHP2,COMMD9,COMP,GPER1,GRIN2B,HSP90AA1,IGF2BP3,IL12A,LGALS9,MECP2,NMUR1,NR3C1,PKD1L3,SEC61B,SIX2,SLC25A2,SLC27A5
	GO:BP	transport	GO:0006810	0.00102716	2.98836	4387	49	23	26963	ADCYAP1,AMN,AMN1,CCDC32,CCL3,CD300A,CHP2,COMMD9,COMP,GPER1,GRIN2B,HSP90AA1,IGF2BP3,IL12A,LGALS9,MECP2,NMUR1,NR3C1,PKD1L3,SEC61B,SIX2,SLC25A2,SLC27A5
	GO:BP	cell population proliferation	GO:0008283	0.00296221	2.52838	2176	40	14	26963	ADCYAP1,ALDH3A1,CCL12,CD300A,CHP2,COMP,FOS,GPER1,H2-Q7,IL12A,LGALS9,MECP2,NR3C1,PDCD2
	GO:BP	regulation of cell population proliferation	GO:0042127	0.00221758	2.65412	1802	40	13	26963	ADCYAP1,ALDH3A1,CCL12,CD300A,CHP2,COMP,GPER1,H2-Q7,IL12A,LGALS9,MECP2,NR3C1,PDCD2
Cluster 2	GO:BP	Chromosome organization	GO:0051276	0.00521577	2.28268	586	42	8	26963	CDT1,CENPI,CENPT,CENPW,FBXO5,ITGB3BP,KNTC1,PSMC3IP
	GO:BP	Centromere complex assembly	GO:0034508	1.65308e-07	6.78171	26	31	5	26963	CENPI,CENPT,CENPW,ITGB3BP,KNTC1
	GO:BP	Protein-DNA complex organization	GO:0071824	0.00027425	3.56185	216	31	6	26963	CDT1,CENPI,CENPT,CENPW,ITGB3BP,KNTC1
	GO:BP	Protein-DNA complex assembly	GO:0065004	0.000140953	3.85092	193	31	6	26963	CDT1,CENPI,CENPT,CENPW,ITGB3BP,KNTC1
	GO:BP	Mitotic cell cycle	GO:0000278	0.0370156	1.43162	854	12	5	26963	CASP2,CDT1,CENPI,CENPT,CENPW
Y-CON vs. A-CON(Up; 1,272)
	Source	Term name	Term id	Adjusted p-value	Negative log10 of adjusted p-value	Term size	Query size	Intersection size	Effective domain size	Intersections
Cluster 1	GO:BP	actin filament-based process	GO:0030029	2.38609e-08	7.62231	783	298	34	26963	ABCC9,ABI3BP,AIF1L,ANLN,ARAP1,ARHGAP25,ARHGAP44,ARPIN,CACNA1G,CAVIN4,COBL,DOCK2,ELMO1,EPB41,EPB41L3,ESPN,ESPNL,FCHSD1,FNBP1L,HIP1R,KANK4,KCNJ8,LDB3,MYO1D,MYO1E,PDLIM1,PLS1,PREX1,RHOBTB1,RHOU,SHROOM1,SPTBN5,SWAP70,TRPM4
	GO:BP	actin cytoskeleton organization	GO:0030036	6.50019e-07	6.18707	696	283	29	26963	ABI3BP,AIF1L,ANLN,ARAP1,ARHGAP25,ARHGAP44,ARPIN,CAVIN4,COBL,DOCK2,ELMO1,EPB41,EPB41L3,ESPN,ESPNL,FCHSD1,HIP1R,KANK4,LDB3,MYO1D,MYO1E,PDLIM1,PLS1,PREX1,RHOBTB1,RHOU,SHROOM1,SPTBN5,SWAP70
	GO:BP	actin filament organization	GO:0007015	0.000182411	3.73895	457	283	20	26963	AIF1L,ARAP1,ARHGAP25,ARPIN,COBL,ELMO1,ESPN,ESPNL,FCHSD1,HIP1R,KANK4,MYO1D,MYO1E,PDLIM1,PLS1,PREX1,RHOBTB1,RHOU,SHROOM1,SWAP70
	GO:BP	cell communication	GO:0007154	0.00220496	2.6566	7538	276	114	26963	ABCA7,ABRA,ADCY7,ADCY8,ADGRD1,ADGRE4,ADGRG4,AKAP12,AKR1C14,ARAP1,ARAP2,ARHGAP25,ARHGAP30,ARHGAP33,ARHGAP44,ARHGAP45,ARHGDIB,ASAH2,ASB16,ATP2A3,BAG3,BLNK,BTN2A2,CACNA1G,CACNA2D2,CACNB4,CALCB,CAVIN4,CCKBR,CDNF,CIT,CYSLTR2,DAB2IP,DAPK2,DOCK2,DOCK3,DOK1,EFCAB7,ELMO1,FCHO1,FCHSD1,FNBP1L,FRAS1,GABRA3,GABRB2,GARNL3,GLIPR2,GNG11,GNG13,GNG4,GNG8,GPR157,GPRC5A,GRIP2,GUCY1A1,HIP1R,HRC,HTR1B,HTR5B,INCA1,INPP…
	GO:BP	signal transduction	GO:0007165	0.00722995	2.14086	6923	276	105	26963	ABCA7,ABRA,ADCY7,ADCY8,ADGRD1,ADGRE4,ADGRG4,AKAP12,AKR1C14,ARAP1,ARAP2,ARHGAP25,ARHGAP30,ARHGAP33,ARHGAP44,ARHGAP45,ARHGDIB,ASAH2,ASB16,ATP2A3,BAG3,BLNK,BTN2A2,CACNB4,CALCB,CAVIN4,CCKBR,CDNF,CIT,CYSLTR2,DAB2IP,DAPK2,DOCK2,DOCK3,DOK1,EFCAB7,ELMO1,FCHO1,FNBP1L,GARNL3,GLIPR2,GNG11,GNG13,GNG4,GNG8,GPR157,GPRC5A,GRIP2,GUCY1A1,HIP1R,HTR1B,HTR5B,INCA1,INPP5A,ITPR1,ITPR3,KCNJ8,LILRA5,LZTS2,MAP3K21,MAP3K9…
	GO:BP	intracellular signal transduction	GO:0035556	0.000669797	3.17406	2885	269	57	26963	ABCA7,ABRA,ADCY7,ADCY8,AKAP12,AKR1C14,ARHGAP25,ARHGAP33,ARHGAP44,ARHGDIB,ASB16,ATP2A3,BLNK,BTN2A2,CAVIN4,CCKBR,CIT,CYSLTR2,DAB2IP,DAPK2,DOCK2,DOCK3,DOK1,ELMO1,GARNL3,GLIPR2,GUCY1A1,ITPR1,ITPR3,KCNJ8,LILRA5,MAP3K21,MAP3K9,MAP4K2,MYOM1,NACC2,NLK,NPPC,PDE4A,PDE8A,PIK3AP1,PLCD3,PLCL2,PREX1,RAP1GAP,RASAL3,RASGRP1,RASGRP3,RASGRP4,RASSF2,RELL1,RGS6,RHOBTB1,RHOU,RNF152,SLA,SLA2
	GO:BP	establishment of localization	GO:0051234	0.0192665	1.7152	4689	313	85	26963	ABCA7,ABCC9,ABCG3,ABRA,ADCY8,ARHGAP25,ARHGAP33,ARHGAP44,ATP2A3,BAG3,BIN2,CACNA1G,CACNA2D2,CACNB4,CCKBR,CLCA3B,DOCK2,DPPA1,EFCAB7,EHD4,ELMO1,EML3,EPB41,ESYT1,EXOC3L4,FCHO1,FNBP1L,FRAS1,FXYD5,GABRA3,GABRB2,GRIP2,HIP1R,HRC,HTR1B,ITPR1,ITPR3,KCNJ12,KCNJ8,KCNJ9,KCNK3,KCNN2,LILRA5,LRRC38,LZTS2,MAP4K2,MTCL1,MYO1D,MYO1E,MYOM1,NACAD,NIPAL4,NPPC,OSBPL3,PACSIN3,PDZD7,PITPNM3,PKD2L1,PLSCR4,RAP1GAP,RASGRP1,RH…
	GO:BP	transport	GO:0006810	0.0125935	1.89985	4387	301	79	26963	ABCA7,ABCC9,ABCG3,ABRA,ADCY8,ARHGAP25,ARHGAP33,ARHGAP44,ATP2A3,BAG3,BIN2,CACNA1G,CACNA2D2,CACNB4,CCKBR,CLCA3B,DOCK2,DPPA1,EFCAB7,EHD4,ELMO1,EPB41,ESYT1,EXOC3L4,FCHO1,FNBP1L,FRAS1,FXYD5,GABRA3,GABRB2,GRIP2,HIP1R,HRC,HTR1B,ITPR1,ITPR3,KCNJ12,KCNJ8,KCNJ9,KCNK3,KCNN2,LILRA5,LRRC38,LZTS2,MAP4K2,MYO1D,MYO1E,MYOM1,NACAD,NIPAL4,NPPC,OSBPL3,PACSIN3,PITPNM3,PKD2L1,PLSCR4,RAP1GAP,RASGRP1,RHOBTB1,RHOU,RIN3,S…
Cluster 2	GO:BP	anatomical structure development	GO:0048856	3.63544e-13	12.4394	6290	284	129	26963	ACTN3,ADAM22,ADGRA2,APBA1,ARHGAP32,ARNT2,BCR,BRCA2,BRINP3,CBLN2,CCN4,CDH18,CDH20,CDH22,CDH6,CDH7,CLCN2,CNTN2,CNTN4,CNTN6,CPNE5,CSRP1,CTNND2,CUX2,DCDC2A,DCLK1,DIP2A,DKK3,DLG1,DNASE1L3,ELAVL4,EML1,EPHB3,EPHB4,EPOP,ETL4,ETV5,FEZF2,FOXC1,FOXP2,FOXP4,FZD9,GABRA1,GFI1B,GFRA3,GIPR,GJB1,GJC2,HAPLN2,HSF4,JCAD,KCTD11,KIF16B,KIF26A,KLHL1,LAMA4,LBH,LDB2,LGI2,LGI4,LIMK1,LRRC4C,LTK,MAN2A1,MOBP,MPZ,MST1R,MYL6B,…
	GO:BP	multicellular organism development	GO:0007275	6.21264e-13	12.2067	4886	221	92	26963	ACTN3,ADAM22,ADGRA2,APBA1,ARHGAP32,ARNT2,BCR,BRCA2,BRINP3,CBLN2,CCN4,CLCN2,CNTN2,CNTN4,CNTN6,CPNE5,CTNND2,CUX2,DCDC2A,DCLK1,DIP2A,DKK3,DLG1,ELAVL4,EML1,EPHB3,EPHB4,EPOP,ETL4,ETV5,FEZF2,FOXC1,FOXP2,FOXP4,FZD9,GABRA1,GFI1B,GFRA3,GIPR,GJB1,GJC2,HAPLN2,HSF4,JCAD,KCTD11,KIF16B,KIF26A,KLHL1,LAMA4,LDB2,LGI2,LGI4,LIMK1,LRRC4C,LTK,MAN2A1,MOBP,MPZ,MST1R,NAB1,NKX6-2,NPAS4,NRSN2,NRTN,NTM,NTN1,OPALIN,PAX2,PAX…
	GO:BP	nervous system development	GO:0007399	2.38454e-18	17.6226	2531	283	83	26963	ADAM22,ADGRA2,ARHGAP32,ARNT2,BCR,BRCA2,BRINP3,CBLN2,CLCN2,CNTN2,CNTN4,CNTN6,CPNE5,CTNND2,CUX2,DCDC2A,DCLK1,DIP2A,DLG1,ELAVL4,EML1,EPHB3,EPOP,ETV5,FEZF2,FOXC1,FOXP2,FZD9,GABRA1,GFRA3,GJC2,HAPLN2,KCTD11,KIF26A,KLHL1,LDB2,LGI2,LGI4,LIMK1,LRRC4C,LTK,MAN2A1,MOBP,MPZ,MST1R,NAB1,NKX6-2,NPAS4,NRSN2,NRTN,NTM,NTN1,OPALIN,PAX6,PLXDC1,PLXND1,POU3F1,PRKN,PTPRB,RND1,ROR1,RUNX1T1,SATB2,SCRT1,SEMA3A,SEMA3F,SEMA4…
	GO:BP	cellular developmental process	GO:0048869	7.50677e-09	8.12455	4796	284	99	26963	ACTN3,ADAM22,ADGRA2,ARHGAP32,BCR,BRCA2,BRINP3,CCN4,CLCN2,CNTN2,CNTN4,CNTN6,CPNE5,CSRP1,CTNND2,CUX2,DCDC2A,DCLK1,DIP2A,DNASE1L3,ELAVL4,EML1,EPHB3,EPOP,ETV5,FEZF2,FOXC1,FOXP2,FOXP4,FZD9,GFI1B,GFRA3,GJC2,HAPLN2,HSF4,HTR2A,KCTD11,KIF26A,KLHL1,LAMA4,LBH,LGI4,LIMK1,LRRC4C,LTK,MAN2A1,MMP11,MOBP,NAB1,NKX6-2,NPAS4,NRTN,NTM,NTN1,OPALIN,PANX3,PAX6,PCGF5,PLXND1,POC1A,POU3F1,PRKN,PTPRB,PTPRU,RAB38,RND1,ROR1,R…
	GO:BP	cell differentiation	GO:0030154	7.41247e-09	8.13004	4795	284	99	26963	ACTN3,ADAM22,ADGRA2,ARHGAP32,BCR,BRCA2,BRINP3,CCN4,CLCN2,CNTN2,CNTN4,CNTN6,CPNE5,CSRP1,CTNND2,CUX2,DCDC2A,DCLK1,DIP2A,DNASE1L3,ELAVL4,EML1,EPHB3,EPOP,ETV5,FEZF2,FOXC1,FOXP2,FOXP4,FZD9,GFI1B,GFRA3,GJC2,HAPLN2,HSF4,HTR2A,KCTD11,KIF26A,KLHL1,LAMA4,LBH,LGI4,LIMK1,LRRC4C,LTK,MAN2A1,MMP11,MOBP,NAB1,NKX6-2,NPAS4,NRTN,NTM,NTN1,OPALIN,PANX3,PAX6,PCGF5,PLXND1,POC1A,POU3F1,PRKN,PTPRB,PTPRU,RAB38,RND1,ROR1,R…
	GO:BP	cell communication	GO:0007154	1.19175e-05	4.92382	7538	221	102	26963	ACTN3,ADAM22,ADGRA2,ADGRL4,APBA1,ARHGAP32,ARNT2,ASB13,BCR,BDKRB2,BRCA2,CADPS2,CBLN2,CCN4,CDH6,CHCHD10,CHML,CHRNA2,CHRNA4,CHRNA5,CHRNB3,CNTN6,CTNND2,CUX2,DCDC2A,DCLK1,DENND3,DKK3,DLG1,DTX4,EPHB3,EPHB4,ETV5,FOXC1,FRS3,FZD9,GABRA1,GFRA3,GIPR,GJB1,GJC2,GPR62,GPR88,GRB7,GRM3,GRM4,GRM8,HIVEP1,HTR2A,JCAD,KCTD11,KCTD8,KIF16B,KIF26A,LBH,LRRC4C,LSP1,LTK,LYPD6,MAFA,MC1R,MST1R,NPAS4,NPBWR1,NRTN,NTN1,NTSR1,PA…
	GO:BP	cell-cell signaling	GO:0007267	1.01078e-09	8.99534	1381	278	47	26963	APBA1,BCR,CADPS2,CBLN2,CHRNA2,CHRNA4,CHRNA5,CHRNB3,CUX2,DCDC2A,DLG1,ETV5,FZD9,GABRA1,GIPR,GJB1,GJC2,GRM3,GRM8,HTR2A,LRRC4C,MAFA,NPAS4,NTSR1,PANX3,PEX5L,PNKD,PRKN,PVALB,RAB11FIP5,RIMS3,RIMS4,SCN4B,SEZ6,SHC3,SHISA8,SLURP2,SSTR5,STX19,STX4A,STXBP2,SYT4,TFAP2B,UNC13B,UTRN,WLS,WNT1
	GO:BP	synaptic signaling	GO:0099536	1.51424e-07	6.8198	926	270	34	26963	APBA1,BCR,CADPS2,CBLN2,CHRNA2,CHRNA4,CHRNA5,CHRNB3,CUX2,DCDC2A,DLG1,ETV5,GABRA1,GRM3,GRM8,HTR2A,LRRC4C,NPAS4,NTSR1,PNKD,PRKN,PVALB,RIMS3,RIMS4,SEZ6,SHC3,SHISA8,SLURP2,STX19,STX4A,STXBP2,SYT4,UNC13B,UTRN
Cluster 3	GO:BP	response to stimulus	GO:0050896	1.49367e-54	53.8257	10529	259	225	26963	ABCB1A,ACHE,ACKR2,ACVRL1,ADGRL2,ADGRL3,ADM,ADRB3,AHSG,ALDH3A1,ALOX12B,ALOX5AP,ALOX8,ANGPT2,ANK1,APOD,ARG1,ATIC,BCHE,BCL2A1A,BGLAP3,BMP2,BMP7,C1QB,C1QC,C4B,C5AR2,C7,C8B,CALCA,CASP1,CASP7,CAV1,CCL2,CCL27A,CCL5,CCL7,CCN2,CCR9,CCRL2,CD209B,CD22,CD34,CD59A,CD59B,CD68,CD7,CDH1,CDH5,CEACAM1,CFB,CHRM2,CHRNA6,CLCF1,COL2A1,CTSS,CX3CR1,CYBA,CYBB,CYP1A1,CYP2D22,DEPTOR,DPP4,EBI3,EDN1,EGLN3,EIF2AK3,ENG,EPHA2,E…
	GO:BP	response to stress	GO:0006950	1.50932e-46	45.8212	3966	259	140	26963	ABCB1A,ACKR2,ACVRL1,ADM,ADRB3,AHSG,ALDH3A1,ALOX5AP,ANGPT2,APOD,ARG1,BCL2A1A,BMP2,C1QB,C1QC,C4B,C5AR2,C7,C8B,CALCA,CASP1,CASP7,CAV1,CCL2,CCL5,CCL7,CCRL2,CD34,CD68,CDH5,CEACAM1,CFB,CLCF1,CTSS,CX3CR1,CYBA,CYBB,CYP1A1,DPP4,EDN1,EGLN3,EIF2AK3,ENG,EPHA2,EPHX2,ETS1,FADD,FASN,FCER1A,FCGR1,FCNA,FLNA,FN1,FOXF1,FUT4,GPX4,HPX,IFI204,IFIH1,IFIT2,IFNLR1,IL12RB1,IL17B,IL17RA,IL33,IL4RA,IL6,ITGAM,ITGAV,ITGB4,KDR…
	GO:BP	cell communication	GO:0007154	4.68551e-32	31.3292	7538	259	168	26963	ACHE,ACKR2,ACVRL1,ADGRL2,ADGRL3,ADM,ADRB3,AHSG,ALOX12B,ALOX8,ANGPT2,ANK1,APOD,ARG1,BCHE,BCL2A1A,BMP2,BMP7,C5AR2,CALCA,CASP1,CAV1,CCL2,CCL27A,CCL5,CCL7,CCN2,CCR9,CCRL2,CD22,CD34,CD59A,CD68,CDH1,CDH5,CEACAM1,CHRM2,CHRNA6,CLCF1,COL2A1,CTSS,CX3CR1,CYBA,CYBB,DEPTOR,EBI3,EDN1,EIF2AK3,ENG,EPHA2,ESM1,FADD,FCER1A,FCGR1,FCNA,FGF11,FGF22,FGF3,FLNA,FLT1,FLT4,FN1,FOXF1,GRK3,HJV,HPX,HRH1,HRH2,HRH3,IFI204,IFIH1…
	GO:BP	signal transduction	GO:0007165	1.87979e-31	30.7259	6923	259	160	26963	ACHE,ACKR2,ACVRL1,ADGRL2,ADGRL3,ADM,ADRB3,AHSG,ALOX12B,ALOX8,ANGPT2,ANK1,APOD,ARG1,BCL2A1A,BMP2,BMP7,C5AR2,CALCA,CASP1,CAV1,CCL2,CCL27A,CCL5,CCL7,CCN2,CCR9,CCRL2,CD22,CD34,CD59A,CDH5,CEACAM1,CHRM2,CHRNA6,CLCF1,COL2A1,CTSS,CX3CR1,CYBA,CYBB,DEPTOR,EBI3,EDN1,EIF2AK3,ENG,EPHA2,ESM1,FADD,FCER1A,FCGR1,FCNA,FGF11,FGF22,FGF3,FLNA,FLT1,FLT4,FN1,FOXF1,GRK3,HJV,HPX,HRH1,HRH2,HRH3,IFI204,IFIH1,IFNLR1,IL12RB1…
	GO:BP	cell surface receptor signaling pathway	GO:0007166	1.5484e-40	39.8101	2776	256	112	26963	ACKR2,ACVRL1,ADGRL2,ADGRL3,AHSG,ANGPT2,APOD,ARG1,BCL2A1A,BMP2,BMP7,C5AR2,CASP1,CAV1,CCL2,CCL5,CCL7,CCN2,CCR9,CCRL2,CD22,CD59A,CDH5,CEACAM1,CHRNA6,CLCF1,COL2A1,CX3CR1,CYBA,DEPTOR,EBI3,EDN1,ENG,EPHA2,ESM1,FADD,FCER1A,FCGR1,FCNA,FGF22,FGF3,FLNA,FLT1,FLT4,FN1,FOXF1,HJV,HPX,IFIH1,IFNLR1,IL12RB1,IL13RA2,IL17RA,IL19,IL21R,IL33,IL4RA,IL6,ITGA1,ITGA3,ITGA9,ITGAL,ITGAM,ITGAV,ITGB4,ITGB5,JUP,KDR,KLRG1,LAG3,…
	GO:BP	immune system process	GO:0002376	3.04808e-40	39.516	2866	259	114	26963	ACKR2,ADM,ANK1,APOD,ARG1,BCL2A1A,C1QB,C1QC,C4B,C5AR2,C7,C8B,CALCA,CASP1,CAV1,CCL2,CCL27A,CCL5,CCL7,CCR9,CCRL2,CD209B,CD22,CD34,CD59A,CD59B,CD68,CD7,CEACAM1,CFB,CLCF1,CTSS,CX3CR1,CYBA,CYBB,DPP4,EBI3,EDN1,ETS1,FADD,FCER1A,FCGR1,FCNA,FLT1,FN1,FOXF1,FUT4,HPX,IFI204,IFIH1,IFIT2,IFNLR1,IL12RB1,IL13RA2,IL17B,IL17RA,IL21R,IL33,IL4RA,IL6,INPP5D,ITGA1,ITGA3,ITGA9,ITGAL,ITGAM,ITGAV,KLRG1,LAG3,LAPTM5,LCP1,LD…
	GO:BP	immune response	GO:0006955	4.30899e-31	30.3656	1991	257	86	26963	ACKR2,ADM,ARG1,C1QB,C1QC,C4B,C5AR2,C7,C8B,CASP1,CAV1,CCL2,CCL27A,CCL5,CCL7,CCR9,CCRL2,CD209B,CD22,CD59A,CD59B,CD68,CD7,CEACAM1,CFB,CLCF1,CTSS,CX3CR1,CYBA,CYBB,DPP4,EDN1,FADD,FCER1A,FCGR1,FCNA,FOXF1,HPX,IFI204,IFIH1,IFIT2,IFNLR1,IL12RB1,IL13RA2,IL17RA,IL21R,IL33,IL4RA,IL6,INPP5D,ITGAL,ITGAM,KLRG1,LAG3,LAPTM5,LCP1,LITAF,LST1,MPEG1,MRC1,NMI,OAS2,PIK3R1,PIRB,PPBP,PTGDS,RELA,RIPK3,RORC,RSAD2,S100A8,SE…
Cluster 4	GO:BP	small molecule metabolic process	GO:0044281	3.74377e-13	12.4267	1812	178	47	26963	ACOX3,ACSM3,ADSSL1,AKR1C13,ALDH1A2,ALDH1A7,ASPG,ASS1,CAR13,CAR7,CARNS1,CD74,CYP27A1,CYP2C23,CYP2C67,CYP2F2,CYP2J12,CYP2S1,CYP3A13,CYP4F15,DECR1,EHHADH,FADS6,FAH,FAR2,GADL1,GK5,GLYAT,GSTZ1,HEXB,INSIG1,KHK,LACC1,LPGAT1,MAT1A,MTHFS,MTTP,OAS1A,OAS1C,OGDHL,PNPO,RDH1,RDH9,RENBP,SCD2,SCD3,SLC25A13
	GO:BP	organic acid metabolic process	GO:0006082	3.8733e-13	12.4119	967	201	37	26963	ACOX3,ACSM3,ADSSL1,ALDH1A2,ASPG,ASS1,CARNS1,CD74,CYP27A1,CYP2C23,CYP2C67,CYP2F2,CYP2J12,CYP2S1,CYP3A13,CYP4F15,DECR1,EHHADH,FADS6,FAH,GADL1,GLYAT,GSTZ1,HEXB,INSIG1,LPGAT1,MAT1A,MTHFS,OGDHL,RDH1,RDH9,RENBP,SCD2,SCD3,STARD4,UGT1A6A,UGT2B34
	GO:BP	oxoacid metabolic process	GO:0043436	3.1777e-13	12.4979	961	201	37	26963	ACOX3,ACSM3,ADSSL1,ALDH1A2,ASPG,ASS1,CARNS1,CD74,CYP27A1,CYP2C23,CYP2C67,CYP2F2,CYP2J12,CYP2S1,CYP3A13,CYP4F15,DECR1,EHHADH,FADS6,FAH,GADL1,GLYAT,GSTZ1,HEXB,INSIG1,LPGAT1,MAT1A,MTHFS,OGDHL,RDH1,RDH9,RENBP,SCD2,SCD3,STARD4,UGT1A6A,UGT2B34
	GO:BP	antigen processing and presentation	GO:0019882	1.97979e-12	11.7034	122	202	16	26963	CD74,H2-AB1,H2-D1,H2-K1,H2-M3,H2-Q1,H2-Q4,H2-Q6,H2-Q7,H2-T22,H2-T23,MILL2,MR1,PSMB8,TAPBP,UNC93B1
	GO:BP	antigen processing and presentation of exogenous antigen	GO:0019884	6.6039e-15	14.1802	55	202	14	26963	CD74,H2-AB1,H2-D1,H2-K1,H2-M3,H2-Q1,H2-Q4,H2-Q6,H2-Q7,H2-T22,H2-T23,MR1,TAPBP,UNC93B1
	GO:BP	cell killing	GO:0001906	3.36407e-05	4.47313	253	120	11	26963	H2-D1,H2-K1,H2-M3,H2-Q1,H2-Q4,H2-Q6,H2-Q7,H2-T22,H2-T23,MILL2,MR1
	GO:BP	leukocyte mediated cytotoxicity	GO:0001909	2.05422e-07	6.68735	156	120	11	26963	H2-D1,H2-K1,H2-M3,H2-Q1,H2-Q4,H2-Q6,H2-Q7,H2-T22,H2-T23,MILL2,MR1
	GO:BP	positive regulation of leukocyte mediated cytotoxicity	GO:0001912	3.64006e-10	9.43889	88	120	11	26963	H2-D1,H2-K1,H2-M3,H2-Q1,H2-Q4,H2-Q6,H2-Q7,H2-T22,H2-T23,MILL2,MR1
Cluster 5	GO:BP	external encapsulating structure organization	GO:0045229	4.9378e-06	5.30647	309	64	10	26963	ADAMTSL5,ADTRP,COL14A1,COL16A1,COL24A1,COL5A1,CRISPLD2,DMP1,EXT1,FBLN5
	GO:BP	extracellular matrix organization	GO:0030198	4.9378e-06	5.30647	309	64	10	26963	ADAMTSL5,ADTRP,COL14A1,COL16A1,COL24A1,COL5A1,CRISPLD2,DMP1,EXT1,FBLN5
	GO:BP	cell surface receptor signaling pathway	GO:0007166	0.016311	1.78752	2776	108	27	26963	BEND6,BMPER,BTN1A1,CCDC88C,CCN3,CDKN2B,CHRDL1,CILP,CNMD,CREBRF,EXT1,FAM83G,FANCD2,FGFBP1,FGFRL1,GDPD5,GLMN,GPLD1,HEYL,HSPG2,HTRA3,IGFBP6,JADE1,LAMA5,LDLRAD4,LEFTY1,LY6G6E
	GO:BP	enzyme-linked receptor protein signaling pathway	GO:0007167	0.00112888	2.94735	961	183	22	26963	BMPER,CCN3,CDKN2B,CHRDL1,CILP,CNMD,EXT1,FAM83G,FGFBP1,FGFRL1,GPLD1,HTRA3,IGFBP6,LDLRAD4,LEFTY1,LY6G6E,OVOL2,PMEPA1,RGMA,SMAD6,TET1,VWC2L
	GO:BP	glycoprotein metabolic process	GO:0009100	0.0280926	1.55141	367	135	10	26963	B4GALNT3,EXT1,EXTL1,HS3ST2,HS3ST3A1,HS3ST3B1,HS6ST2,NDST3,NDST4,PCSK6
	GO:BP	proteoglycan metabolic process	GO:0006029	5.63782e-07	6.24889	91	122	9	26963	B4GALNT3,EXT1,EXTL1,HS3ST2,HS3ST3A1,HS3ST3B1,HS6ST2,NDST3,NDST4
	GO:BP	heparan sulfate proteoglycan biosynthetic process	GO:0015012	2.93011e-09	8.53312	33	122	8	26963	EXT1,EXTL1,HS3ST2,HS3ST3A1,HS3ST3B1,HS6ST2,NDST3,NDST4
Y-CON vs. Y-CRST (Up; 242)
	Source	Term name	Term id	Adjusted p-value	Negative log10 of adjusted p-value	Term size	Query size	Intersection size	Effective domain size	Intersections
Cluster 1	GO:BP	response to endogenous stimulus	GO:0009719	3.20685e-05	4.49392	1648	83	21	26963	ADIPOQ,AGTRAP,AKR1C14,AVPR1B,CASR,FGF2,GNRH1,HSPB1,LTBP3,MEIS2,MSX1,NQO1,OXTR,PPARA,PRKCQ,REN1,RGMA,SGK1,TCF21,TFAP2B,UCP2
	GO:BP	response to hormone	GO:0009725	0.028489	1.54532	1035	83	13	26963	ADIPOQ,AGTRAP,AKR1C14,AVPR1B,GNRH1,NQO1,OXTR,PPARA,PRKCQ,REN1,SGK1,TCF21,UCP2
	GO:BP	response to steroid hormone	GO:0048545	0.0361982	1.44131	374	83	8	26963	ADIPOQ,AKR1C14,GNRH1,OXTR,PPARA,SGK1,TCF21,UCP2
	GO:BP	response to stimulus	GO:0050896	5.15062e-05	4.28814	10529	66	48	26963	ACAA2,ADIPOQ,AGTRAP,AKR1C14,AOX1,ATP2A3,AVPR1B,CARD6,CASR,CDC14B,CPNE8,CPT1A,DUSP5,F2R,FGF2,FKBP5,GNA12,GNRH1,GPR35,H2-Q1,H2-Q10,HAAO,HSPB1,IL17B,INTU,LTBP3,MEIS2,MR1,MSX1,NQO1,NR1I3,OSGIN1,OXTR,PAWR,PDP2,PPARA,PPP1R1B,PRKCQ,PRR5,RAB20,RASSF10,RBBP8,REN1,RGMA,RHOBTB1,S1PR4,SGK1,SGK3
	GO:BP	response to stress	GO:0006950	0.0141704	1.84862	3966	69	25	26963	ACAA2,ADIPOQ,AGTRAP,ATP2A3,CASR,CDC14B,CPT1A,F2R,FGF2,H2-Q1,H2-Q10,HSPB1,IL17B,MR1,NQO1,OXTR,PAWR,PPARA,PRKCQ,RAB20,RBBP8,REN1,RGMA,SGK1,SLC22A21
	GO:BP	cell communication	GO:0007154	7.02611e-05	4.15328	7538	83	47	26963	ACAA2,ADIPOQ,AGTRAP,AKR1C14,ATP2A3,AVPR1B,CARD6,CASR,CDC14B,CPT1A,DUSP5,F2R,FGF2,GNA12,GNRH1,GPR35,H2-Q1,H2-Q10,HSPB1,IL17B,INTU,LTBP3,MSX1,NR1I3,OSGIN1,OXTR,PAWR,PPARA,PPP1R1B,PRKCQ,PRR5,RASSF10,RBBP8,REN1,RGMA,RHOBTB1,S1PR4,SGK1,SGK3,SLC7A10,STK32A,TBX5,TBX6,TCF21,TFAP2B,TRABD2B,UCP2
	GO:BP	signal transduction	GO:0007165	6.94095e-05	4.15858	6923	66	38	26963	ACAA2,ADIPOQ,AGTRAP,AKR1C14,ATP2A3,AVPR1B,CARD6,CASR,CDC14B,DUSP5,F2R,FGF2,GNA12,GNRH1,GPR35,H2-Q1,H2-Q10,HSPB1,IL17B,INTU,LTBP3,MSX1,NR1I3,OSGIN1,OXTR,PAWR,PPARA,PPP1R1B,PRKCQ,PRR5,RASSF10,RBBP8,REN1,RGMA,RHOBTB1,S1PR4,SGK1,SGK3
Cluster 2	GO:BP	Cell surface receptor signaling pathway	GO:0007166	3.54265e-05	4.45067	2776	76	26	26963	ARTN,CNMD,DACT1,EFS,ERBB2,FCNA,FYB2,GDF15,GIT1,HCK,HOMER2,IL21R,ITPKB,LAPTM5,MITF,MYORG,NCKAP1L,NGFR,RIPK1,SFRP1,SFRP4,SMAD6,SOSTDC1,TMEM204,TRIM30C,TRIM71
	GO:BP	Enzyme-linked receptor protein signaling pathway	GO:0007167	0.00088935	3.05093	961	76	14	26963	CNMD,EFS,ERBB2,GDF15,GIT1,HCK,MYORG,NGFR,SFRP1,SFRP4,SMAD6,SOSTDC1,TMEM204,TRIM71
	GO:BP	Programmed cell death	GO:0012501	0.00385642	2.41382	2133	65	18	26963	CD248,CD59B,DOCK1,DRAM1,ERBB2,FAP,HCK,INCA1,ITPKB,LAPTM5,MITF,NCKAP1L,NGFR,RARA,RIPK1,SFRP1,SFRP4,SMAD6
	GO:BP	Apoptotic process	GO:0006915	0.0113014	1.94687	2066	65	17	26963	CD248,CD59B,DOCK1,DRAM1,ERBB2,FAP,HCK,INCA1,ITPKB,MITF,NCKAP1L,NGFR,RARA,RIPK1,SFRP1,SFRP4,SMAD6
	GO:BP	Intracellular signal transduction	GO:0035556	0.0045392	2.34302	2885	65	21	26963	ARHGAP18,DACT1,DOCK1,DOCK2,ERBB2,GDF15,GIT1,HCK,HOMER2,HUNK,ITPKB,LAPTM5,MYORG,NCKAP1L,NGFR,RARA,RIPK1,SCO1,SFRP1,SFRP4,SMAD6
	GO:BP	Regulation of intracellular signal transduction	GO:1902531	0.00396468	2.40179	1912	65	17	26963	ARHGAP18,DACT1,DOCK2,ERBB2,GDF15,GIT1,HOMER2,ITPKB,LAPTM5,MYORG,NCKAP1L,NGFR,RIPK1,SCO1,SFRP1,SFRP4,SMAD6
Cluster 3	GO:BP	small molecule catabolic process	GO:0044282	0.0197118	1.70527	385	4	3	26963	ABHD2,ALDH3B1,APOBEC3
