# Supplementary material for: Repeated treatment with short-term mild stress reverses aging- and stress-induced emotional and social behavioral deficits
Source: Exp Mol Med. 2026 Feb 12;58(2):519–32. doi: 10.1038/s12276-026-01641-2 (PMC12993044; doi:10.1038/s12276-026-01641-2)
Supplement: Supplementary file 3 — Supplementary Data 2. DEGs_RST7d_RS5 effects_aged mice_RV_2025_11_11a. [file 12276_2026_1641_MOESM3_ESM.xlsx]

## Sheet: Supplementary Data 2
Supplementary Data 2. DEGs_RST7d_RS5 effects_aged mice
Repeated treatment with short-term mild stress reverses aging- and stress-induced emotional and social behavioral deficits
Eun-Hwa Lee, Jin-Young Park, Hye-Jin Kwon, So-Young Park, Pyung-Lim Han
Aging RS5 A-Quadrant
	Source	Term name	Term id	Adjusted p-value	Negative log10 of adjusted p-value	Term size	Query size	Intersection size	Effective domain size	Intersections
Cluster 1	GO:BP	Biosynthetic process	GO:0009058	1.56602e-11	10.8052	10894	315	195	26963	ABHD14B,ADSL,ALG5,ARID5A,ASL,AZIN2,BARX2,BOP1,CARS,CCN6,CD74,CHKB,CHST3,CHURC1,CNBP,COQ6,COQ7,COX11,CSDC2,CTU1,CTU2,DHPS,DHRS11,DMBX1,DNAJB3,EDF1,EIF1AD,EIF3D,EIF3F,EIF3G,EIF3K,EIF3M,ELK3,ERCC2,ERG,ETNK2,FAU,FDXACB1,FOXF2,FPGS,GATB,GRPEL1,GUF1,HMBS,HMGN3,KDM8,MAF1,MED12,MID1IP1,MPST,MRM1,MRPL2,MRPL20,MRPL30,MRPL34,MRPL45,MRPL46,MRPL54,MRPL58,MRPS18C,MRPS26,MRPS34,MRPS7,MTHFD2L,MTHFR,MTRF1,NBDY,ND…
	GO:BP	Macromolecule biosynthetic process	GO:0009059	1.48974e-05	4.82689	9898	261	141	26963	ABHD14B,ALG5,ARID5A,BARX2,BOP1,CARS,CD74,CHST3,CHURC1,CNBP,COQ7,CSDC2,CTU1,CTU2,DHPS,DMBX1,DNAJB3,EDF1,EIF1AD,EIF3D,EIF3F,EIF3G,EIF3K,EIF3M,ELK3,ERCC2,ERG,FAU,FDXACB1,FOXF2,GATB,GRPEL1,GUF1,HMGN3,KDM8,MAF1,MED12,MRM1,MRPL2,MRPL20,MRPL30,MRPL34,MRPL45,MRPL46,MRPL54,MRPL58,MRPS18C,MRPS26,MRPS34,MRPS7,MTRF1,NBDY,NDUFA13,NECAB3,NFKBIL1,NME2,NOP53,NSUN6,PARS2,PCBD1,PCIF1,PCSK1N,PFDN5,PFDN6,PHGDH,PIGX,…
	GO:BP	Translation	GO:0006412	9.6728e-63	62.0144	725	257	83	26963	CARS,CNBP,EIF1AD,EIF3D,EIF3F,EIF3G,EIF3K,EIF3M,FAU,GATB,GUF1,MRPL2,MRPL20,MRPL30,MRPL34,MRPL45,MRPL46,MRPL54,MRPL58,MRPS18C,MRPS26,MRPS34,MRPS7,MTRF1,PARS2,PCIF1,PTRH1,RACK1,RARS2,RBM3,RCC1L,RPL10A,RPL11,RPL13,RPL13A,RPL14,RPL17,RPL18,RPL18A,RPL19,RPL22L1,RPL24,RPL26,RPL29,RPL3,RPL30,RPL31,RPL32,RPL34,RPL36,RPL37,RPL39,RPL4,RPL41,RPL5,RPL6,RPL7,RPL7A,RPL8,RPLP0,RPLP1,RPS10,RPS11,RPS12,RPS13,RPS15…
	GO:BP	Mitochondrial gene expression	GO:0140053	6.36361e-11	10.1963	161	306	19	26963	GATB,MRPL2,MRPL20,MRPL30,MRPL34,MRPL45,MRPL46,MRPL54,MRPL58,MRPS18C,MRPS26,MRPS34,MRPS7,MTRF1,RARS2,RCC1L,RPUSD3,THAP11,UQCC2
	GO:BP	Mitochondrial translation	GO:0032543	2.52519e-12	11.5977	126	198	16	26963	GATB,MRPL2,MRPL20,MRPL30,MRPL34,MRPL45,MRPL46,MRPL54,MRPL58,MRPS18C,MRPS26,MRPS34,MRPS7,MTRF1,RARS2,RCC1L
	GO:BP	Ribonucleoprotein complex biogenesis	GO:0022613	3.43308e-06	5.46432	1576	259	42	26963	BOP1,EIF3D,EIF3F,EIF3G,EIF3K,EIF3M,ERCC2,FAU,FDXACB1,MRM1,MRPS7,NOA1,NOP53,POP5,PPAN,RIOK1,RPL11,RPL13A,RPL14,RPL26,RPL5,RPL7,RPL7A,RPLP0,RPS11,RPS12,RPS13,RPS15,RPS17,RPS23,RPS25,RPS27A,RPS27L,RPS28,RPS3A1,RPS4X,RPS5,RPS7,RPS9,RPSA,RRP1,RRP15
	GO:BP	Ribosome biogenesis	GO:0042254	2.69983e-25	24.5687	313	312	39	26963	BOP1,ERCC2,FAU,FDXACB1,MRM1,MRPS7,NOA1,NOP53,POP5,PPAN,RIOK1,RPL11,RPL14,RPL26,RPL5,RPL7,RPL7A,RPLP0,RPS11,RPS12,RPS13,RPS15,RPS17,RPS23,RPS25,RPS27A,RPS27L,RPS28,RPS3A1,RPS4X,RPS5,RPS7,RPS9,RPSA,RRP1,RRP15,TBL3,TSR3,WDR74
Cluster 2	GO:BP	response to stimulus	GO:0050896	8.88414e-32	31.0514	10529	307	226	26963	ACE,ACKR1,ACVRL1,ADRB2,AGER,ANG,APH1A,APOE,ARHGEF16,ARRB2,ATP4A,BBC3,BCL10,BID,BMP1,BMP7,BTG2,C4B,CASP12,CASP3,CASP6,CCL25,CCM2L,CCN4,CCR1,CCR2,CCR9,CD151,CD1D1,CD209A,CD22,CEBPB,CLDN1,CLDN5,CMTM3,COL18A1,COL3A1,COL4A3,COL4A5,COL4A6,CRHR2,CRIP1,CSF2RB,CTNNAL1,CTNNBIP1,CXCL1,CXCL5,CYP2R1,DGKZ,DHCR24,DLL4,DLX2,DPP4,DRD1,DUSP2,EFNA1,EFNA4,ENTPD2,EPHA10,EPHA2,EPHB4,EPN1,EPOR,FBLN5,FDPS,FERMT1,FES,FGF…
	GO:BP	response to stress	GO:0006950	8.8716e-26	25.052	3966	302	124	26963	ACE,ACKR1,ACVRL1,ADRB2,AGER,ANG,APOE,ARRB2,BBC3,BCL10,BID,BTG2,C4B,CASP12,CASP3,CASP6,CCL25,CCM2L,CCN4,CCR1,CCR2,CD151,CD1D1,CEBPB,CLDN1,COL18A1,COL3A1,CRHR2,CRIP1,CTNNBIP1,CXCL1,CXCL5,DGKZ,DPP4,DRD1,ENTPD2,EPHA2,EPOR,FBLN5,FERMT1,FIS1,FKBP10,FLNA,FPR2,GATA2,GIPR,GLI1,GPX4,GPX7,H2-Q1,HMGA1B,ID2,IER3,IER5,IL12A,IL17RC,IL18RAP,IL1B,IL4RA,ILK,IRAK1,IRAK4,IRF5,IRF8,JCHAIN,KCNK2,KCNK3,KEAP1,KLF4,KLK8,…
	GO:BP	cell communication	GO:0007154	3.63906e-25	24.439	7538	307	178	26963	ACE,ACKR1,ACVRL1,ADRB2,AGER,APH1A,APOE,ARRB2,BBC3,BCL10,BID,BMP1,BMP7,CASP12,CASP3,CASP6,CCL25,CCN4,CCR1,CCR2,CCR9,CD22,CEBPB,CLDN5,CMTM3,COL3A1,COL4A3,COL4A5,COL4A6,CRHR2,CRIP1,CSF2RB,CTNNAL1,CTNNBIP1,CXCL1,CXCL5,DGKZ,DHCR24,DLL4,DLX2,DRD1,DUSP2,EFNA1,EFNA4,ENTPD2,EPHA10,EPHA2,EPHB4,EPN1,EPOR,FERMT1,FGF23,FIS1,FKBP8,FLNA,FOXC1,FPR2,FRMPD1,FSTL3,GADD45G,GATA2,GIPC1,GIPR,GLI1,GPSM2,H2-Q1,HEYL,HMGA…
	GO:BP	signal transduction	GO:0007165	1.17779e-26	25.9289	6923	294	167	26963	ACE,ACKR1,ACVRL1,ADRB2,AGER,APH1A,APOE,ARRB2,BBC3,BCL10,BID,BMP1,BMP7,CASP12,CASP3,CASP6,CCL25,CCN4,CCR1,CCR2,CCR9,CD22,CEBPB,CLDN5,CMTM3,COL3A1,COL4A3,COL4A5,COL4A6,CRHR2,CRIP1,CSF2RB,CTNNAL1,CTNNBIP1,CXCL1,CXCL5,DGKZ,DHCR24,DLL4,DLX2,DRD1,DUSP2,EFNA1,EFNA4,ENTPD2,EPHA10,EPHA2,EPHB4,EPN1,EPOR,FERMT1,FGF23,FIS1,FKBP8,FLNA,FOXC1,FPR2,FRMPD1,FSTL3,GADD45G,GATA2,GIPC1,GIPR,GLI1,GPSM2,H2-Q1,HEYL,HMGA…
	GO:BP	cell surface receptor signaling pathway	GO:0007166	1.96099e-38	37.7075	2776	233	104	26963	ACKR1,ACVRL1,ADRB2,AGER,APH1A,APOE,ARRB2,BCL10,BID,BMP7,CASP3,CCL25,CCN4,CCR1,CCR2,CCR9,CD22,CLDN5,CMTM3,COL3A1,COL4A3,COL4A5,COL4A6,CRHR2,CSF2RB,CTNNBIP1,CXCL1,CXCL5,DGKZ,DLL4,DLX2,EFNA1,EFNA4,EPHA10,EPHA2,EPHB4,EPN1,EPOR,FERMT1,FGF23,FKBP8,FLNA,FOXC1,FPR2,FSTL3,GATA2,GIPC1,GIPR,GLI1,H2-Q1,HEYL,HMGA1B,IGFBP1,IL11,IL12A,IL15RA,IL17RC,IL18RAP,IL1B,IL2RB,IL3RA,IL4RA,IL7,ILK,INSRR,IRAK1,IRAK4,IRF5,I…
	GO:BP	immune system process	GO:0002376	2.38782e-18	17.622	2866	305	93	26963	ACE,AGER,ANG,APOE,ARRB2,BCL10,BID,C4B,CASP3,CASP6,CCL25,CCR1,CCR2,CCR9,CD151,CD1D1,CD209A,CD22,CEBPB,CLDN1,CMTM3,COL3A1,CSF2RB,CTNNBIP1,CXCL1,CXCL5,DGKZ,DLL4,DPP4,EPHB4,FES,FPR2,FSTL3,GATA2,H2-EB1,H2-Q1,HMGA1B,ID2,IKZF1,IL12A,IL15RA,IL17RC,IL18RAP,IL1B,IL2RB,IL4RA,IL7,IRAK1,IRAK4,IRF5,IRF8,ITGA2B,JCHAIN,JUND,KLF1,KLHL6,LDLR,LEPR,LGALS1,LOXL3,LTB,LYN,MAP2K2,MAPK3,MDK,MEF2C,MMP14,NAIP5,NLRX1,NRARP,…
	GO:BP	regulation of immune system process	GO:0002682	3.44386e-17	16.463	1590	305	66	26963	AGER,APOE,ARRB2,BCL10,BID,C4B,CASP3,CASP6,CCL25,CCR1,CCR2,CD209A,CD22,CEBPB,CMTM3,COL3A1,CTNNBIP1,CXCL1,CXCL5,DGKZ,DPP4,EPHB4,FES,FPR2,FSTL3,GATA2,H2-Q1,ID2,IL12A,IL15RA,IL18RAP,IL1B,IL4RA,IL7,IRAK1,IRF5,ITGA2B,JUND,KLHL6,LDLR,LGALS1,LOXL3,LYN,MAPK3,MDK,MEF2C,MMP14,NLRX1,NRARP,OTULIN,PECAM1,PF4,RBCK1,SHH,SPHK1,STAT5A,STAT6,TAP2,TLR12,TLR13,TNFRSF9,TRIM25,VAMP8,VEGFB,WASHC1,WNT10B
Cluster 3	GO:BP	lipid metabolic process	GO:0006629	2.06575e-08	7.68492	1413	178	35	26963	ACNAT1,ACOT1,ACOT9,AKR1A1,ALDH3B1,ALOX12,AOX1,ASPG,CRTC3,CYB5R3,CYP2J8,CYP3A13,DBI,DGAT2,FABP5,GALC,GLYATL3,GPAM,GPER1,GSTA3,HRH1,LPIN3,MGLL,OSBPL10,PAFAH2,PI4K2B,PIP5KL1,PLA1A,PLAAT3,PLPP4,PNPLA1,PNPLA3,PRXL2B,PTGDS,RGN
	GO:BP	glycerolipid metabolic process	GO:0046486	0.0192371	1.71586	388	206	13	26963	DBI,DGAT2,FABP5,GPAM,LPIN3,MGLL,PI4K2B,PIP5KL1,PLAAT3,PNPLA1,PNPLA3,RGN,SLC27A5
	GO:BP	small molecule metabolic process	GO:0044281	4.35345e-06	5.36117	1812	178	36	26963	ABCC2,ACNAT1,ACOT1,ACOT9,AKR1A1,ALDH3B1,ALDH4A1,ALDOART1,ALOX12,AMDHD2,ASPG,CD320,CYB5R3,CYP2J8,CYP3A13,DBI,DGAT2,FABP5,GALM,GPAM,GPER1,HKDC1,HOGA1,KHK,LPIN3,MGLL,OTOGL,PGAM2,PGLS,PLAAT3,PLTP,PNPLA3,PRODH,PRXL2B,PTGDS,RGN
	GO:BP	organic acid metabolic process	GO:0006082	2.39338e-06	5.62099	967	178	26	26963	ABCC2,ACNAT1,ACOT1,ACOT9,AKR1A1,ALDH4A1,ALDOART1,ALOX12,AMDHD2,ASPG,CYP2J8,CYP3A13,DBI,DGAT2,FABP5,GPAM,HKDC1,HOGA1,LPIN3,MGLL,PGAM2,PNPLA3,PRODH,PRXL2B,PTGDS,RGN
	GO:BP	establishment of localization	GO:0051234	0.000744966	3.12786	4689	243	74	26963	ABCC2,ABRA,AGTR2,ANKRD13D,AOC3,AP4E1,AP4M1,ARL5C,ASGR1,ATP13A5,BDKRB2,BLOC1S5,C4BP,CACNB3,CAMK2N1,CD320,CHMP6,CLCN5,COLEC11,COPE,DBI,FABP5,GGA2,GP1BB,GP9,GPER1,HRH1,KCNH3,KCNH4,KCNJ9,LAMP5,LAPTM5,LMBR1L,MYO1G,MYOM1,NKAIN2,NOSTRIN,OSBPL10,PEX26,PITPNM3,PLPP4,PLTP,PTGDS,RHOBTB1,SCARF1,SELENOM,SGSM2,SH3GLB2,SLC10A4,SLC16A10,SLC16A11,SLC1A5,SLC22A8,SLC23A3,SLC23A4,SLC27A5,SLC2A5,SLC2A9,SLC35B1,SLC5A1…
	GO:BP	transport	GO:0006810	0.000499899	3.30112	4387	238	70	26963	ABCC2,ABRA,AGTR2,ANKRD13D,AOC3,AP4E1,AP4M1,ARL5C,ASGR1,ATP13A5,BDKRB2,BLOC1S5,C4BP,CACNB3,CAMK2N1,CD320,CHMP6,CLCN5,COLEC11,COPE,DBI,FABP5,GGA2,GP1BB,GP9,GPER1,HRH1,KCNH3,KCNH4,KCNJ9,LAPTM5,LMBR1L,MYO1G,MYOM1,NKAIN2,NOSTRIN,OSBPL10,PEX26,PITPNM3,PLPP4,PLTP,PTGDS,RHOBTB1,SCARF1,SELENOM,SGSM2,SH3GLB2,SLC10A4,SLC16A10,SLC16A11,SLC1A5,SLC22A8,SLC23A3,SLC23A4,SLC27A5,SLC2A5,SLC2A9,SLC35B1,SLC5A10,SLC7…
Cluster 4	GO:BP	cell cycle	GO:0007049	6.44269e-25	24.1909	1813	215	68	26963	ANAPC5,ANAPC7,AURKA,BABAM2,BEX2,BLM,BORA,BUB1B,CCNA2,CCNE2,CCNF,CDC25B,CDCA3,CDK9,CDKN1C,CDKN2A,CDKN2D,CEP131,CEP72,CEP85,CHAF1A,CHAF1B,CIRBP,CNTLN,CNTROB,CPEB1,DCTN2,DSN1,DYNLT1A,DYNLT1F,E2F1,E2F7,ESPL1,EZH2,FANCM,FBXO31,FIGNL1,GM42742,HAUS4,HAUS7,HELLS,HES1,INSM2,KIF22,MAD1L1,MASTL,MBLAC1,MCM5,MYBL2,PARP3,PKMYT1,POC1B,POLE,PSMD13,PSME1,RAD18,RAD9A,RBBP8,RPRM,SFN,SSNA1,STMN1,TBX1,TBX2,TCF3,TK1,T…
	GO:BP	cell cycle process	GO:0022402	4.26139e-25	24.3704	1262	222	59	26963	ANAPC5,ANAPC7,AURKA,BABAM2,BLM,BORA,BUB1B,CCNA2,CCNE2,CCNF,CDC25B,CDKN1C,CDKN2A,CDKN2D,CEP131,CEP72,CEP85,CIRBP,CNTLN,CNTROB,CPEB1,DCTN2,DSN1,DYNLT1A,DYNLT1F,E2F1,E2F7,ESPL1,EZH2,FANCM,FBXO31,FIGNL1,GM42742,HAUS4,HAUS7,INSM2,KIF22,MAD1L1,MASTL,MBLAC1,MCM5,MYBL2,PARP3,PKMYT1,POC1B,POLE,PSMD13,PSME1,RAD18,RAD9A,RBBP8,STMN1,TBX1,TBX2,TCF3,TK1,TLE6,TRP63,WDR62
	GO:BP	cellular component organization	GO:0016043	2.03566e-07	6.69129	7621	114	65	26963	A4GALT,ANAPC5,ANAPC7,AQP1,AQP11,ATP11B,ATP6V0A4,AURKA,B4GALT1,BABAM2,BICDL1,BLM,BORA,BST2,BUB1B,CCDC88B,CCNE2,CCNF,CDC25B,CDK9,CDKN1C,CDKN2A,CDKN2D,CEP128,CEP131,CEP57,CEP72,CEP85,CEP89,CHAF1A,CHAF1B,CIP2A,CIRBP,CNTLN,CNTROB,CPEB1,DCTN2,DNMT3B,DSN1,DYNLT1A,DYNLT1F,EPOP,ESPL1,EVPL,EZH2,FANCM,FBXO31,FIGNL1,FIGNL2,FRAT1,GAS2L1,GORAB,H3F3A,H3F3B,HAS1,HAUS4,HAUS7,HELLS,HES1,HTRA2,IL1RAPL1,INSIG1,KIF22…
	GO:BP	organelle organization	GO:0006996	3.78424e-11	10.422	3489	124	50	26963	ANAPC5,ANAPC7,AQP1,AQP11,ATP6V0A4,AURKA,BLM,BORA,BST2,BUB1B,CCDC88B,CCNE2,CCNF,CDC25B,CDKN1C,CDKN2A,CEP128,CEP131,CEP72,CEP85,CEP89,CIP2A,CIRBP,CNTLN,CNTROB,CPEB1,DCTN2,DSN1,DYNLT1A,DYNLT1F,ESPL1,EVPL,EZH2,FANCM,FIGNL1,FIGNL2,GAS2L1,GORAB,H3F3A,H3F3B,HAUS4,HAUS7,HTRA2,INSIG1,KIF22,KIF24,LDB1,MAD1L1,MASTL,MCM5
	GO:BP	cellular response to stimulus	GO:0051716	0.00140523	2.85225	8566	219	104	26963	ACAP1,AQP1,AQP11,ARHGAP11A,ARHGAP19,ASB11,BABAM2,BAMBI,BEX2,BLM,BUB1B,CCDC125,CCNA2,CDK9,CDKN1C,CDKN2A,CDKN2D,CEP57,CHAF1A,CHAF1B,CIP2A,CIRBP,CLEC12B,CPEB1,DNMT3B,DYNLT1A,DYNLT1F,E2F1,E2F7,ECM1,EZH2,FAAP100,FAAP24,FANCM,FBXO31,FCMR,FIGNL1,FIGNL2,FRAT1,GAS2L1,GLRA4,GM42742,GORAB,GRIN2C,HELLS,HES1,HTRA2,ID3,IFNAR2,IL1RAPL1,INSIG1,KIF22,LDB1,LTBR,MAD1L1,MAP3K21,MASTL,MCM5,MGMT,MPND,NPR1,NSDHL,NUP85,…
	GO:BP	cellular response to stress	GO:0033554	1.38514e-14	13.8585	1818	219	55	26963	AQP1,AQP11,BABAM2,BLM,CCNA2,CDK9,CDKN2A,CDKN2D,CHAF1A,CHAF1B,CIP2A,CIRBP,CPEB1,DNMT3B,E2F1,E2F7,EZH2,FAAP100,FAAP24,FANCM,FBXO31,FIGNL1,FIGNL2,GAS2L1,GM42742,HTRA2,INSIG1,KIF22,MASTL,MCM5,MGMT,MPND,PARP10,PARP16,PARP3,PBK,PCGF2,PNKP,POLE,RAD18,RAD9A,RBBP8,RBX1,RFC3,RFC4,RPA2,SFN,SLC4A11,SLC52A3,SLX1B,SPRTN,TBX2,TRP63,UBE2T,UBXN6
Cluster 5	GO:BP	DNA damage response	GO:0006974	5.20725e-12	11.2834	874	214	35	26963	ACD,ACTR5,APBB1,CINP,CTC1,DDIAS,DDX11,DMAP1,DONSON,ERCC5,FBXO4,FBXO6,HDAC10,KMT5C,MAJIN,MBD4,MCRS1,MLH1,PAXX,PIF1,POLD2,POLM,POLQ,RAD52,RTEL1,SHLD3,TDG,TIMELESS,UNG,VPS72,VRK1,WDHD1,WDR76,XRCC1,ZSWIM7
	GO:BP	DNA repair	GO:0006281	3.07473e-10	9.51219	580	214	27	26963	ACTR5,CINP,DDX11,DMAP1,ERCC5,FBXO6,HDAC10,KMT5C,MAJIN,MBD4,MCRS1,MLH1,PAXX,PIF1,POLD2,POLM,POLQ,RAD52,RTEL1,SHLD3,TDG,TIMELESS,UNG,VPS72,WDHD1,XRCC1,ZSWIM7
	GO:BP	primary metabolic process	GO:0044238	7.59e-06	5.11976	12705	214	143	26963	ACD,ACTR5,ADAM4,ADAMTS16,AKR1C18,APBB1,APBB3,ARL6IP4,ASB5,ATF7IP2,BOLA2,CDK10,CDK20,CINP,CPXM1,CPXM2,CTC1,CTLA2A,CWC27,DCLK3,DDX11,DEAF1,DMAP1,DONSON,DPH2,EAF2,EMP2,ENDOU,ENPP3,ERCC5,ESS2,FBXL15,FBXO17,FBXO22,FBXO4,FBXO6,FEM1AL,FHOD1,GCFC2,GINS3,GLB1L,GLRX5,GTF2F1,H1F10,H2AZ1,HDAC10,HEXDC,HMGB3,IFI211,KANK2,KMT5C,LAGE3,LARGE2,LIPT1,LRRC41,LSM7,MAGOHB,MAJIN,MBD3,MBD4,MCRS1,MED15,MED18,MED29,MLH1,M…
	GO:BP	nucleobase-containing compound metabolic process	GO:0006139	0.00174398	2.75846	8248	214	99	26963	ACD,ACTR5,APBB1,APBB3,ARL6IP4,ATF7IP2,CINP,CTC1,DDX11,DEAF1,DMAP1,DONSON,EAF2,ENPP3,ERCC5,ESS2,FBXO4,FBXO6,FHOD1,GCFC2,GINS3,GTF2F1,H1F10,H2AZ1,HDAC10,HMGB3,IFI211,KANK2,KMT5C,LAGE3,LSM7,MAGOHB,MAJIN,MBD3,MBD4,MCRS1,MED15,MED18,MED29,MLH1,MOV10,NADK2,NMNAT3,NOP9,NT5C,NUDT1,NUDT13,PAXX,PIF1,PIH1D1,PLAG1,POLD2,POLM,POLQ,POLR1E,POLR2G,POLR2J,PPCS,PPIL1,PUS10,QTRT1,RAD52,RBM42,RBM7,RBMXL1,RFX1,RP9,RP…
	GO:BP	nucleic acid metabolic process	GO:0090304	0.00342647	2.46515	7679	214	93	26963	ACD,ACTR5,APBB1,APBB3,ARL6IP4,ATF7IP2,CINP,CTC1,DDX11,DEAF1,DMAP1,DONSON,EAF2,ERCC5,ESS2,FBXO4,FBXO6,FHOD1,GCFC2,GINS3,GTF2F1,H1F10,H2AZ1,HDAC10,HMGB3,IFI211,KANK2,KMT5C,LAGE3,LSM7,MAGOHB,MAJIN,MBD3,MBD4,MCRS1,MED15,MED18,MED29,MLH1,MOV10,NOP9,NUDT1,PAXX,PIF1,PIH1D1,PLAG1,POLD2,POLM,POLQ,POLR1E,POLR2G,POLR2J,PPIL1,PUS10,QTRT1,RAD52,RBM42,RBM7,RBMXL1,RFX1,RP9,RPP21,RPP25L,RTEL1,SCAND1,SETD4,SF3A2,…
	GO:BP	DNA metabolic process	GO:0006259	8.87207e-11	10.052	962	214	35	26963	ACD,ACTR5,CINP,CTC1,DDX11,DMAP1,DONSON,ERCC5,FBXO4,FBXO6,GINS3,H1F10,HDAC10,KMT5C,MAJIN,MBD4,MCRS1,MLH1,NUDT1,PAXX,PIF1,POLD2,POLM,POLQ,RAD52,RTEL1,SHLD3,TDG,TIMELESS,UNG,VPS72,WDHD1,XRCC1,ZBTB48,ZSWIM7
Aging RS5 D-Quadrant
	Source	Term name	Term id	Adjusted p-value	Negative log10 of adjusted p-value	Term size	Query size	Intersection size	Effective domain size	Intersections
Cluster 1	GO:BP	Multicellular organism development	GO:0007275	2.3427e-14	13.6303	4886	289	114	26963	ADAM19,ADARB1,ADRA1A,ADRA2B,AGTR1A,AKAP13,AKAP3,AKAP5,AKAP6,ALKAL2,AMHR2,ARC,ARHGAP35,BMP5,CARTPT,CBLN4,CCL19,CDKL5,CEACAM1,CERS1,CFC1,CHRNA7,CLEC2I,CMTM8,CNR1,CNTNAP2,CRH,DCC,DCDC2A,DLX6,DOP1B,DPYSL3,DUSP6,ELF5,EPHA4,EPHA5,FAT3,FGF3,FGL2,GABRB1,GDF9,GHRH,GJA6,GPR183,GPR55,GSX1,HC,ITGB3,KCNA2,KCNA3,KCTD11,LAMA3,LAMB1,LHX5,LMX1B,MAGI2,MAP1B,MAP2,MAP3K20,MDGA1,MEGF9,MERTK,MMP21,MYH15,NAT8F6,NCAM2,N…
	GO:BP	Nervous system development	GO:0007399	3.97098e-13	12.4011	2531	289	75	26963	ADARB1,ADRA2B,AKAP5,ALKAL2,ARC,ARHGAP35,BMP5,CBLN4,CDKL5,CERS1,CHRNA7,CMTM8,CNR1,CNTNAP2,CRH,DCC,DCDC2A,DPYSL3,EPHA4,EPHA5,FAT3,GABRB1,GHRH,GPR183,GSX1,KCNA2,KCNA3,KCTD11,LAMA3,LAMB1,LHX5,MAGI2,MAP1B,MAP2,MDGA1,MEGF9,MERTK,NCAM2,NEXMIF,NFASC,NGF,NHLH2,NKX6-1,NLGN3,NPAS4,NR4A3,NRN1L,OLIG2,OTP,OXTR,PCDHAC2,PCDHB16,PLXNA1,POU3F3,PTCH1,PTPN9,RASSF10,ROBO1,SEMA3C,SHANK1,SHANK2,SLC5A3,SLC6A3,SLIT2,SRPX…
	GO:BP	Neurogenesis	GO:0022008	7.76593e-10	9.10981	1907	289	58	26963	ADARB1,ADRA2B,AKAP5,ALKAL2,ARC,ARHGAP35,BMP5,CDKL5,CHRNA7,CNR1,CNTNAP2,DCC,DCDC2A,DPYSL3,EPHA4,EPHA5,FAT3,GABRB1,GPR183,GSX1,KCTD11,LAMA3,LAMB1,LHX5,MAGI2,MAP1B,MAP2,MDGA1,MEGF9,NCAM2,NEXMIF,NFASC,NGF,NHLH2,NKX6-1,NLGN3,NR4A3,NRN1L,OLIG2,OTP,PCDHAC2,PLXNA1,PTCH1,PTPN9,RASSF10,ROBO1,SEMA3C,SHANK1,SLIT2,TCF4,TNN,TRIO,TRPC4,TRPC5,UBE3A,UHMK1,WNT2B,ZEB2
	GO:BP	Cell communication	GO:0007154	2.15254e-11	10.667	7538	122	75	26963	ADARB1,ADGRF2,ADRA1A,ADRA2B,AGTR1A,AKAP13,AKAP3,AKAP5,AKAP6,ALKAL2,AMHR2,APPL1,ARC,ARHGAP35,AVP,BMP5,BST1,CARTPT,CCDC186,CCL19,CCL4,CDKL5,CEACAM1,CERS1,CFC1,CHRM5,CHRNA1,CHRNA7,CLEC2I,CMTM7,CMTM8,CNKSR2,CNR1,CNTNAP2,CORT,CREBRF,CRH,CRIM1,DCC,DCDC2A,DCDC2C,DOK3,DRD5,DUSP6,EPHA4,EPHA5,EPHA6,ERC1,F2RL1,F2RL3,FCNA,FGF3,FREM3,GABRB1,GABRQ,GDF9,GHRH,GJA6,GLP1R,GPR139,GPR183,GPR26,GPR55,GRIN2B,GRPR,HIPK…
	GO:BP	Cell-cell signaling	GO:0007267	5.92999e-13	12.2269	1381	286	53	26963	ADARB1,ADRA1A,AGTR1A,AKAP5,ARC,CARTPT,CCDC186,CDKL5,CHRM5,CHRNA1,CHRNA7,CNR1,CNTNAP2,CRH,DCC,DCDC2A,DRD5,EPHA4,EPHA5,ERC1,F2RL1,GABRB1,GABRQ,GDF9,GHRH,GJA6,GLP1R,HOMER1,HTR1B,HTR1D,HTR2A,HTR2C,KCNA2,LHX5,MAP1B,NGF,NKX6-1,NLGN3,NPAS4,NPY5R,OPRK1,OXTR,PCDHB16,PLCL1,SHANK1,SHANK2,SLC38A1,SLC5A7,SLC6A3,SV2B,TRIO,UBE3A,WNT2B
	GO:BP	Establishment of localization	GO:0051234	2.37126e-08	7.62502	4689	287	97	26963	ABCA13,ABCA9,ADRA1A,AGTR1A,AKAP13,AKAP5,AKAP6,APPL1,ARC,AVP,CARTPT,CBLN4,CCDC186,CCL19,CD209B,CEACAM1,CERS1,CHRM5,CHRNA1,CHRNA7,CNR1,CRH,DENND5B,DOP1B,EPHA5,ERC1,EXOC6B,F2RL1,F2RL3,GABRB1,GABRQ,GDF9,GHRH,GJA6,GLP1R,GRIN2B,HOMER1,HPS6,HTR1B,HTR1D,HTR2A,HTR2C,IL16,ITGB3,KCNA10,KCNA2,KCNA3,KCNH5,KCNJ6,KCNK5,KCNN3,KCTD12B,LRP1B,LRRC8C,MAGI2,MAP1B,MAP2,MERTK,NAIF1,NGF,NIPA1,NKX6-1,NLGN3,NPY5R,NR4A3,OP…
	GO:BP	Transport	GO:0006810	4.31112e-10	9.36541	4387	287	97	26963	ABCA13,ABCA9,ADRA1A,AGTR1A,AKAP13,AKAP5,AKAP6,APPL1,ARC,AVP,CARTPT,CBLN4,CCDC186,CCL19,CD209B,CEACAM1,CERS1,CHRM5,CHRNA1,CHRNA7,CNR1,CRH,DENND5B,DOP1B,EPHA5,ERC1,EXOC6B,F2RL1,F2RL3,GABRB1,GABRQ,GDF9,GHRH,GJA6,GLP1R,GRIN2B,HOMER1,HPS6,HTR1B,HTR1D,HTR2A,HTR2C,IL16,ITGB3,KCNA10,KCNA2,KCNA3,KCNH5,KCNJ6,KCNK5,KCNN3,KCTD12B,LRP1B,LRRC8C,MAGI2,MAP1B,MAP2,MERTK,NAIF1,NGF,NIPA1,NKX6-1,NLGN3,NPY5R,NR4A3,OP…
Cluster 2	GO:BP	regulation of biological process	GO:0050789	4.02126e-12	11.3956	13153	211	159	26963	ABAT,ACTN3,ADGRV1,AGO2,ANLN,APOB,AR,ARFGEF3,ARHGAP24,ARIH1,ATP2A2,BICD2,BIRC3,BRCA1,CASP8AP2,CASTOR2,CBL,CCL5,CCNB2,CCND2,CD244A,CD24A,CD79A,CDC25C,CDC73,CDH11,CDH8,CDK6,CHIL5,CTNNA3,DCAF1,DCT,DEPDC5,DNA2,DND1,DNMT3L,DOCK11,DOCK2,DOCK4,DOCK8,DOCK9,DPEP1,DTL,E2F6,EAF1,EDAR,EMCN,FAM83G,FCGR4,FUT7,FZD1,FZD10,GMDS,GP5,H2-Q4,H3C13,H3C14,H3C15,H4C14,HASPIN,HCN1,HEATR1,HK3,HSPA5,IL17B,IL2RA,IRS2,ITCH,KB…
	GO:BP	regulation of signaling	GO:0023051	8.16721e-09	8.08793	3638	224	70	26963	ABAT,ACTN3,ADGRV1,AR,ARFGEF3,ARHGAP24,ATP2A2,BRCA1,CASTOR2,CBL,CCL5,CD24A,CDC73,CDH11,DEPDC5,DOCK2,EDAR,FUT7,FZD1,FZD10,HSPA5,IRS2,ITCH,KBTBD6,KIF14,KIT,LATS2,LCK,LGR5,LNPEP,LRRK2,MAP1A,NECTIN2,NEU3,ONECUT2,PEX5L,PIK3AP1,PIK3CG,PLAUR,PTPN6,RASAL3,RET,RIPK3,RUNX1,SAP30,SERPINE1,SESN3,SLC24A2,SOCS6,SPRED2,STK4,STOX1,SYK,TAF6,TET1,TICAM1,TLR2,TLR9,TNFRSF12A,TNFSF10,TNKS,TRAIP,TRP73,TTBK2,TUBD1,USP9X…
	GO:BP	cell communication	GO:0007154	2.88581e-06	5.53973	7538	225	105	26963	ABAT,ACTN3,ADGRV1,AR,ARFGEF3,ARHGAP24,ATP2A2,BRCA1,CASP8AP2,CASTOR2,CBL,CCL5,CD24A,CD79A,CDC73,CDH11,CDH8,CDK6,CTNNA3,DEPDC5,DNA2,DOCK11,DOCK2,DOCK4,DOCK8,DOCK9,DTL,EDAR,FAM83G,FCGR4,FUT7,FZD1,FZD10,GMDS,H2-Q4,HASPIN,HCN1,HSPA5,IL17B,IL2RA,IRS2,ITCH,KBTBD6,KIF14,KIT,KLRG1,LAT,LATS2,LCK,LEFTY2,LGR5,LNPEP,LRRK2,MAP1A,MAPK15,MPL,MS4A6C,NECTIN2,NEU3,ONECUT2,PDK3,PEX5L,PGR,PIK3AP1,PIK3CG,PLAUR,PTPN6,R…
	GO:BP	signal transduction	GO:0007165	3.04571e-06	5.51631	6923	225	99	26963	ABAT,ACTN3,ADGRV1,AR,ARFGEF3,ARHGAP24,ATP2A2,BRCA1,CASP8AP2,CASTOR2,CBL,CCL5,CD24A,CD79A,CDC73,CDK6,DEPDC5,DNA2,DOCK11,DOCK2,DOCK4,DOCK8,DOCK9,DTL,EDAR,FAM83G,FCGR4,FUT7,FZD1,FZD10,GMDS,H2-Q4,HASPIN,HSPA5,IL17B,IL2RA,IRS2,ITCH,KBTBD6,KIF14,KIT,KLRG1,LAT,LATS2,LCK,LEFTY2,LGR5,LNPEP,LRRK2,MAPK15,MPL,MS4A6C,NECTIN2,NEU3,ONECUT2,PDK3,PEX5L,PGR,PIK3AP1,PIK3CG,PLAUR,PTPN6,RASAL3,RET,RIPK3,RORC,RUNX1,SA…
	GO:BP	macromolecule modification	GO:0043412	1.17408e-08	7.9303	2821	220	59	26963	APPBP2,ARIH1,B3GNT3,BIRC3,BRCA1,CBL,CCL5,CCND2,CD24A,CDC25C,CDK6,DCAF1,DTL,FEM1C,FUT11,FUT7,FZD1,GAN,HASPIN,HSPA5,ITCH,KBTBD6,KIF14,KIT,LATS2,LCK,LRRK2,MAP3K1,MAPK15,MED11,NEK2,PDK3,PEAK1,PIK3CG,PLAUR,PPARGC1A,PTPN6,RET,RIPK3,RNF20,SOCS6,SPN,SPRED2,ST3GAL4,STK4,STOX1,SYK,TET1,TICAM1,TLR9,TNKS,TRAIP,TTBK2,TTLL6,UBE2C,UHRF2,USP9X,WFS1,WNT11
	GO:BP	protein modification process	GO:0036211	1.10534e-09	8.95651	2666	220	59	26963	APPBP2,ARIH1,B3GNT3,BIRC3,BRCA1,CBL,CCL5,CCND2,CD24A,CDC25C,CDK6,DCAF1,DTL,FEM1C,FUT11,FUT7,FZD1,GAN,HASPIN,HSPA5,ITCH,KBTBD6,KIF14,KIT,LATS2,LCK,LRRK2,MAP3K1,MAPK15,MED11,NEK2,PDK3,PEAK1,PIK3CG,PLAUR,PPARGC1A,PTPN6,RET,RIPK3,RNF20,SOCS6,SPN,SPRED2,ST3GAL4,STK4,STOX1,SYK,TET1,TICAM1,TLR9,TNKS,TRAIP,TTBK2,TTLL6,UBE2C,UHRF2,USP9X,WFS1,WNT11
Cluster 3	GO:BP	carbohydrate derivative biosynthetic process	GO:1901137	4.73885e-05	4.32433	614	94	14	26963	AK4,ALG11,ALG8,DERL3,EDEM3,GLT28D2,GUCY1A2,MLEC,PIGF,PIGG,PIGN,PIGW,POMT1,PRPS1L3
	GO:BP	protein glycosylation	GO:0006486	0.0162781	1.7884	222	90	7	26963	ALG11,ALG8,DERL3,EDEM3,GLT28D2,MLEC,POMT1
	GO:BP	carbohydrate derivative metabolic process	GO:1901135	0.000848992	3.0711	985	98	16	26963	AK4,ALG11,ALG8,DERL3,EDEM3,GLT28D2,GUCY1A2,MLEC,PDE5A,PIGF,PIGG,PIGN,PIGW,POMT1,PRPS1L3,RBKS
	GO:BP	GPI anchor metabolic process	GO:0006505	0.00725748	2.13921	34	87	4	26963	PIGF,PIGG,PIGN,PIGW
Cluster 4	GO:BP	small molecule metabolic process	GO:0044281	2.57292e-07	6.58957	1812	104	28	26963	ACOT8,ACSM3,ADH1,ALOX15,AMDHD1,APOA2,APOC1,ASPDH,CAR13,CES2G,CHST14,CROT,CYP1A1,CYP24A1,CYP2F2,CYP2S1,CYP2U1,DPYD,FITM2,LIPG,LPGAT1,LRP2,MAT1A,NOXRED1,OAS1A,PEMT,PEX13,PM20D1
	GO:BP	organic acid metabolic process	GO:0006082	1.94848e-07	6.7103	967	104	21	26963	ACOT8,ACSM3,ADH1,ALOX15,AMDHD1,APOC1,CES2G,CHST14,CROT,CYP1A1,CYP2F2,CYP2S1,CYP2U1,DPYD,LIPG,LPGAT1,MAT1A,NOXRED1,PEMT,PEX13,PM20D1
	GO:BP	lipid metabolic process	GO:0006629	6.04377e-06	5.21869	1413	104	23	26963	ACOT8,ACSM3,ADH1,AKR7A5,ALOX15,APOA2,APOC1,CES2G,CROT,CYP1A1,CYP24A1,CYP2F2,CYP2S1,CYP2U1,FITM2,GAL3ST2C,LIPG,LPGAT1,LRP2,PEMT,PEX13,PLA2G4B,PM20D1
	GO:BP	fatty acid metabolic process	GO:0006631	5.09836e-06	5.29257	460	104	14	26963	ACOT8,ACSM3,ALOX15,APOC1,CES2G,CROT,CYP1A1,CYP2F2,CYP2S1,CYP2U1,LIPG,LPGAT1,PEX13,PM20D1
	GO:BP	lipid localization	GO:0010876	0.000205008	3.68823	517	143	15	26963	APOA2,APOC1,APOL10B,APOL11B,APOL9B,CROT,FITM2,LIPG,NPC1L1,OSBPL8,PLA2R1,SLCO1B2,SSTR4,TNFAIP8L3,VPS13A
	GO:BP	lipid transport	GO:0006869	0.000265522	3.5759	454	143	14	26963	APOA2,APOC1,APOL10B,APOL11B,APOL9B,CROT,LIPG,NPC1L1,OSBPL8,PLA2R1,SLCO1B2,SSTR4,TNFAIP8L3,VPS13A
