# Supplementary material for: Repeated treatment with short-term mild stress reverses aging- and stress-induced emotional and social behavioral deficits
Source: Exp Mol Med. 2026 Feb 12;58(2):519–32. doi: 10.1038/s12276-026-01641-2 (PMC12993044; doi:10.1038/s12276-026-01641-2)
Supplement: Supplementary file 4 — Supplementary Data 3. DEGs_CRST_RS5 effects_Young mice_RV_2025_11_11a. [file 12276_2026_1641_MOESM4_ESM.xlsx]

## Sheet: Supplementary Data 3
Supplementary Data 3. DEGs_CRST_RS5 effects_Young mice
Repeated treatment with short-term mild stress reverses aging- and stress-induced emotional and social behavioral deficits
Eun-Hwa Lee, Jin-Young Park, Hye-Jin Kwon, So-Young Park, Pyung-Lim Han
Young RS5 A Quadrant
	Source	Term name	Term id	Adjusted p-value	Negative log10 of adjusted p-value	Term size	Query size	Intersection size	Effective domain size	Intersections
Cluster 1	GO:BP	cell communication	GO:0007154	6.7729e-59	58.1692	7538	282	213	26963	ABCA1,ABL1,ACTN4,ADAM10,ADCY1,ADCY2,ADCY5,ADGRL1,AIFM1,AKAP9,AKT1,AKT3,ALMS1,AMOT,AMOTL1,AMOTL2,APLN,APOE,AR,ARHGAP35,ARHGEF28,ARID1A,ARRB1,ATF1,ATF6,AXL,BCR,CALR,CCN1,CCND1,CD38,CDH5,CNR1,CREB3L1,CREBBP,CSF1,CSF1R,CSNK2A2,CTSS,CX3CR1,CXCL12,CYFIP2,CYLD,DAAM1,DAAM2,DAB2IP,DIAPH1,DIAPH2,DNM2,DOCK1,DOCK2,DOCK7,DVL3,DYRK1A,EGFR,ENG,ENTPD1,EP300,ERC1,ERRFI1,F3,FGF11,FGF16,FGF2,FGF5,FGFR1,FLT1,FLT3,FN…
	GO:BP	signal transduction	GO:0007165	1.60208e-58	57.7953	6923	282	205	26963	ABCA1,ABL1,ACTN4,ADAM10,ADCY1,ADCY2,ADCY5,ADGRL1,AIFM1,AKAP9,AKT1,AKT3,ALMS1,AMOT,AMOTL1,AMOTL2,APLN,APOE,AR,ARHGAP35,ARHGEF28,ARID1A,ARRB1,ATF1,ATF6,AXL,BCR,CALR,CCN1,CCND1,CD38,CDH5,CNR1,CREB3L1,CREBBP,CSF1,CSF1R,CSNK2A2,CTSS,CX3CR1,CXCL12,CYFIP2,CYLD,DAAM1,DAAM2,DAB2IP,DIAPH1,DIAPH2,DNM2,DOCK1,DOCK2,DOCK7,DVL3,DYRK1A,EGFR,ENG,ENTPD1,EP300,ERRFI1,F3,FGF11,FGF16,FGF2,FGF5,FGFR1,FLT1,FLT3,FNIP1,F…
	GO:BP	intracellular signal transduction	GO:0035556	3.47785e-66	65.4587	2885	279	148	26963	ABCA1,ABL1,ACTN4,ADCY1,ADCY2,ADCY5,AIFM1,AKT1,AKT3,ALMS1,AMOT,AMOTL1,AMOTL2,APOE,AR,ARHGAP35,ARHGEF28,ARID1A,ARRB1,ATF1,ATF6,AXL,BCR,CALR,CCN1,CCND1,CREBBP,CSF1,CSF1R,CX3CR1,CXCL12,CYLD,DAB2IP,DNM2,DOCK1,DOCK2,DOCK7,DVL3,DYRK1A,EGFR,ENG,EP300,ERRFI1,F3,FGF2,FGFR1,FLT1,FNIP1,FOXO4,FRS2,GDF11,GIT1,GNA12,GNA13,GNAI2,GNAS,HAVCR2,HBEGF,HGF,IGF1R,IGFBP3,INPP5D,IRF7,IRS1,IRS2,ITGAV,ITPR1,ITPR3,JAK3,KIT,…
	GO:BP	cellular response to stimulus	GO:0051716	3.47165e-58	57.4595	8566	282	224	26963	ABCA1,ABCB1A,ABL1,ACTN4,ADAM10,ADCY1,ADCY2,ADCY5,ADGRL1,AIFM1,AKAP9,AKT1,AKT3,ALMS1,AMOT,AMOTL1,AMOTL2,AP1G1,APLN,APOE,AR,ARHGAP35,ARHGEF28,ARID1A,ARID1B,ARRB1,ATF1,ATF6,AXL,BCR,CALR,CAPN2,CCN1,CCND1,CD38,CDH5,CNR1,CREB3L1,CREB3L2,CREBBP,CSF1,CSF1R,CSNK2A2,CTSS,CX3CR1,CXCL12,CYFIP2,CYLD,DAAM1,DAAM2,DAB2IP,DIAPH1,DIAPH2,DNM2,DOCK1,DOCK2,DOCK7,DVL3,DYRK1A,EGFR,ENG,ENTPD1,EP300,EPAS1,ERRFI1,F3,FAT1,…
	GO:BP	cell surface receptor signaling pathway	GO:0007166	5.04134e-56	55.2975	2776	282	136	26963	ABCA1,ABL1,ACTN4,ADAM10,ADCY5,ADGRL1,AKT1,AMOTL1,AMOTL2,APLN,APOE,AR,ARHGAP35,ARRB1,AXL,BCR,CCN1,CCND1,CD38,CDH5,CREB3L1,CREBBP,CSF1,CSF1R,CSNK2A2,CX3CR1,CXCL12,CYFIP2,CYLD,DAAM1,DAAM2,DAB2IP,DIAPH1,DIAPH2,DNM2,DVL3,EGFR,ENG,EP300,ERRFI1,F3,FGF16,FGF2,FGF5,FGFR1,FLT1,FLT3,FOXO4,FRS2,FURIN,GCLM,GDF11,GIT1,GLI3,GNAI2,HBEGF,HGF,HGS,HSP90AB1,IGF1R,IGFBP3,INPPL1,IRF5,IRF7,IRS1,IRS2,ITGA4,ITGAM,ITGAV,I…
	GO:BP	response to stimulus	GO:0050896	8.97434e-52	51.047	10529	282	237	26963	ABCA1,ABCB1A,ABL1,ACTN4,ADAM10,ADCY1,ADCY2,ADCY5,ADGRL1,AIFM1,AKAP9,AKT1,AKT3,ALMS1,AMOT,AMOTL1,AMOTL2,AP1G1,APLN,APOE,AR,ARHGAP35,ARHGEF28,ARID1A,ARID1B,ARRB1,ATF1,ATF6,AXL,BCR,CALR,CAPN2,CCN1,CCND1,CD38,CDH5,CNR1,CREB3L1,CREB3L2,CREBBP,CSF1,CSF1R,CSNK2A2,CTSS,CX3CR1,CXCL12,CYFIP2,CYLD,DAAM1,DAAM2,DAB2IP,DIAPH1,DIAPH2,DNM2,DOCK1,DOCK2,DOCK7,DROSHA,DVL3,DYRK1A,EGFR,EGLN3,ENG,ENTPD1,EP300,EPAS1,EP…
	GO:BP	response to stress	GO:0006950	2.03669e-31	30.6911	3966	281	127	26963	ABCA1,ABCB1A,ABL1,ADCY1,AIFM1,AKT1,AKT3,AP1G1,APOE,ARHGAP35,ARID1A,ARID1B,ATF6,AXL,BCR,CALR,CAPN2,CCN1,CCND1,CD38,CDH5,CNR1,CREB3L2,CSF1,CSF1R,CSNK2A2,CTSS,CX3CR1,CXCL12,CYLD,DAB2IP,DIAPH1,DIAPH2,DROSHA,DYRK1A,EGFR,EGLN3,ENG,ENTPD1,EP300,EPAS1,EPHX2,ERRFI1,ETS1,F3,FGF2,FNIP1,FOXO4,GCLM,GIT1,GJA1,GNA13,GNAS,HAVCR2,HBEGF,HGF,HIF3A,HK1,HK3,HSP90AB1,HSP90B1,HSPB6,IDH1,IGF1R,IRF5,IRF7,ITGAM,ITGAV,ITGB…
Cluster 2	GO:BP	ribonucleoprotein complex biogenesis	GO:0022613	6.53654e-05	4.18465	1576	265	40	26963	AGO1,BRIX1,CRNKL1,DDX3X,DDX46,DHX37,DNTTIP2,EIF1AX,EIF3A,EIF3C,EIF5,EIF5B,FTSJ3,GTPBP4,ISY1,LSM6,LTV1,NCL,NIFK,NOL9,NOP14,NOP58,NSA2,PDCD11,PRPF3,PRPF6,PRPF8,RPF1,RRP8,SDAD1,SF3A1,SNRNP200,SRFBP1,UTP14A,UTP18,UTP20,UTP23,UTP6,WDR75,YJU2
	GO:BP	ribosome biogenesis	GO:0042254	1.19972e-15	14.9209	313	262	28	26963	BRIX1,DDX3X,DHX37,DNTTIP2,EIF1AX,EIF5,EIF5B,FTSJ3,GTPBP4,LSM6,LTV1,NCL,NIFK,NOL9,NOP14,NOP58,NSA2,PDCD11,RPF1,RRP8,SDAD1,SRFBP1,UTP14A,UTP18,UTP20,UTP23,UTP6,WDR75
	GO:BP	macromolecule metabolic process	GO:0043170	3.32504e-09	8.4782	12272	256	172	26963	ABCF1,AGO1,ALG8,ALKBH8,ANKRD17,AQR,ATF7IP,ATXN1,ATXN1L,BAG4,BRIX1,CDCA8,CEBPZ,CIC,CNOT4,CRNKL1,CSDE1,CTNNBL1,CUL7,CWC22,CWC27,DDX3X,DDX46,DHX37,DHX8,DNAJB14,DNAJC18,DNAJC3,DNTTIP2,DYRK2,EIF1AX,EIF2AK1,EIF2AK2,EIF2AK4,EIF3A,EIF3C,EIF4G1,EIF4G2,EIF5,EIF5B,EPRS,ERAP1,FASTKD1,FBXL17,FTSJ3,GIGYF2,GLMN,GTPBP4,HABP4,HELZ2,HMGN5,HSPH1,HUWE1,IFFO1,IFI211,IRF2,ISY1,JADE2,KCTD21,KDM1B,KDM5A,KDM5B,KLHL12,LAC…
	GO:BP	macromolecule modification	GO:0043412	1.84698e-07	6.73354	2821	258	63	26963	ALG8,ALKBH8,BAG4,CDCA8,CNOT4,CUL7,CWC27,DDX3X,DNAJC3,DYRK2,EIF2AK1,EIF2AK2,EIF2AK4,EIF4G1,FBXL17,FTSJ3,GTPBP4,HUWE1,JADE2,KCTD21,KDM5A,KLHL12,MAN1A2,MED1,METTL4,MOB1B,N4BP1,NCL,NLRC3,PARP9,PPWD1,PSMD14,RANBP2,RNF10,RNF157,RNF216,RPS6KA5,STT3A,TICAM1,TNFAIP3,TPGS2,TREX1,TRIM12C,TRIM2,TRIM24,TRIM44,TRIM56,TRIM8,TRIP11,TRMT13,TTBK1,TTL,TTLL12,UBA1,UBA6,UBE2J2,UBE3B,UBR4,USP13,USP29,USP3,VCPIP1,VRK2
	GO:BP	protein modification process	GO:0036211	3.38832e-06	5.47002	2666	258	58	26963	ALG8,BAG4,CDCA8,CNOT4,CUL7,CWC27,DDX3X,DNAJC3,DYRK2,EIF2AK1,EIF2AK2,EIF2AK4,EIF4G1,FBXL17,GTPBP4,HUWE1,JADE2,KCTD21,KDM5A,KLHL12,MAN1A2,MED1,MOB1B,N4BP1,NCL,NLRC3,PARP9,PPWD1,PSMD14,RANBP2,RNF10,RNF157,RNF216,RPS6KA5,STT3A,TICAM1,TNFAIP3,TPGS2,TRIM12C,TRIM2,TRIM24,TRIM44,TRIM56,TRIM8,TRIP11,TTBK1,TTL,TTLL12,UBA1,UBA6,UBE2J2,UBE3B,UBR4,USP13,USP29,USP3,VCPIP1,VRK2
	GO:BP	macromolecule biosynthetic process	GO:0009059	7.74577e-07	6.11094	9898	233	132	26963	ABCF1,AGO1,ALG8,ALKBH8,AQR,ATF7IP,ATXN1,ATXN1L,BRIX1,CEBPZ,CIC,CRNKL1,CSDE1,CTNNBL1,CWC22,CWC27,DDX3X,DDX46,DHX37,DHX8,DNAJB14,DNAJC18,DNAJC3,DNTTIP2,DYRK2,EIF1AX,EIF2AK1,EIF2AK2,EIF2AK4,EIF3A,EIF3C,EIF4G1,EIF4G2,EIF5,EIF5B,EPRS,FASTKD1,FTSJ3,GIGYF2,GLMN,GTPBP4,HABP4,HELZ2,HMGN5,HSPH1,HUWE1,IFI211,IRF2,ISY1,JADE2,KDM1B,KDM5A,KDM5B,LMF2,LMO1,LONP2,LSM6,MAN1A2,MARF1,MED1,METTL4,MIER1,MTURN,MYBL1,N4…
	GO:BP	gene expression	GO:0010467	1.70336e-06	5.76869	9459	233	127	26963	ABCF1,AGO1,ALKBH8,AQR,ATF7IP,ATXN1,ATXN1L,BRIX1,CEBPZ,CIC,CRNKL1,CSDE1,CTNNBL1,CWC22,CWC27,DDX3X,DDX46,DHX37,DHX8,DNAJB14,DNAJC18,DNAJC3,DNTTIP2,EIF1AX,EIF2AK1,EIF2AK2,EIF2AK4,EIF3A,EIF3C,EIF4G1,EIF4G2,EIF5,EIF5B,EPRS,FASTKD1,FTSJ3,GIGYF2,GLMN,GTPBP4,HABP4,HELZ2,HMGN5,HSPH1,HUWE1,IFI211,IRF2,ISY1,JADE2,KDM1B,KDM5A,KDM5B,LMF2,LMO1,LONP2,LSM6,MARF1,MED1,METTL4,MIER1,MTURN,MYBL1,N4BP1,NBAS,NCL,NCOA1…
	GO:BP	translation	GO:0006412	4.82686e-09	8.31634	725	79	18	26963	ABCF1,AGO1,CSDE1,DDX3X,DNAJC3,EIF1AX,EIF2AK1,EIF2AK2,EIF2AK4,EIF3A,EIF3C,EIF4G1,EIF4G2,EIF5,EIF5B,EPRS,GIGYF2,HABP4
Cluster 3	GO:BP	cellular response to stress	GO:0033554	4.05e-20	19.3925	1818	261	69	26963	APEX2,BOD1L,BRIP1,BRSK1,CCNK,CHD1L,CHD2,CHD4,CPEB2,CREBRF,CTC1,CUL4B,DCLRE1C,EP400,ERCC3,ERCC5,FANCB,FEM1B,GINS2,HELB,HINFP,INIP,INTS3,KDM2A,LIG4,MATN2,MCM4,MCM8,MLH3,MORC3,MSH2,MSH3,NBN,NEIL3,NIPBL,PAXIP1,PMS1,POLD1,POLN,RAD50,RAD51B,RBBP8,RNF111,RNF146,SETD2,SETD7,SLF1,SMARCA5,SMC3,SMC4,SMCHD1,TADA2B,TAF12,TERF2IP,TIPIN,TLK2,TMTC3,TNFRSF1B,TOPORS,TRIP13,UBR5,UVSSA,WAC,WDR76,XPC,XRCC6,YEATS4,ZMP…
	GO:BP	DNA damage response	GO:0006974	1.95e-33	32.711	874	261	63	26963	APEX2,BOD1L,BRIP1,BRSK1,CCNK,CHD1L,CHD2,CHD4,CTC1,CUL4B,DCLRE1C,EP400,ERCC3,ERCC5,FANCB,FEM1B,GINS2,HELB,HINFP,INIP,INTS3,KDM2A,LIG4,MCM4,MCM8,MLH3,MSH2,MSH3,NBN,NEIL3,NIPBL,PAXIP1,PMS1,POLD1,POLN,RAD50,RAD51B,RBBP8,RNF111,SETD2,SETD7,SLF1,SMARCA5,SMC3,SMC4,SMCHD1,TADA2B,TAF12,TERF2IP,TIPIN,TLK2,TNFRSF1B,TOPORS,TRIP13,UBR5,UVSSA,WAC,WDR76,XPC,XRCC6,YEATS4,ZMPSTE24,ZRANB3
	GO:BP	nucleic acid metabolic process	GO:0090304	6.52e-16	15.1857	7679	261	143	26963	AFF3,APEX2,ASH1L,BAHD1,BCOR,BCORL1,BOD1L,BRF1,BRIP1,BRMS1,CASP8AP2,CCNK,CDK12,CHD1L,CHD2,CHD4,CHD6,CNOT6,COPS2,CPSF2,CREBRF,CTC1,CUL4B,DCLRE1C,DDX20,DUSP5,ELF1,EP400,EPOP,ERCC3,ERCC5,FANCB,GINS2,GLYR1,GTF3C4,HDAC9,HELB,HINFP,HNRNPD,INIP,INTS1,INTS3,KANSL1,KAT14,KDM2A,KDM2B,KMT2E,LARP1,LARP4B,LEO1,LIG4,LIN54,MAZ,MCM4,MCM8,MED12,MED13,MED8,MEPCE,MLH3,MLLT1,MLLT3,MLLT6,MORC3,MSH2,MSH3,MSL2,NBN,NCBP3…
	GO:BP	DNA metabolic process	GO:0006259	3.15e-27	26.5012	962	261	59	26963	APEX2,BOD1L,BRIP1,CHD1L,CHD4,CTC1,CUL4B,DCLRE1C,EP400,ERCC3,ERCC5,FANCB,GINS2,HELB,HINFP,HNRNPD,INIP,INTS3,KDM2A,LIG4,MCM4,MCM8,MLH3,MSH2,MSH3,NBN,NEIL3,NIPBL,ORC2,PAXIP1,PMS1,POLD1,POLN,RAD50,RAD51B,RBBP8,RNF111,SETD2,SLF1,SMARCA5,SMC3,SMC4,SMCHD1,TADA2B,TAF12,TERF2IP,TIPIN,TOP1,TOP1MT,TOP3B,TRIP13,USP37,UVSSA,WIZ,XPC,XRCC6,YEATS4,ZMPSTE24,ZRANB3
	GO:BP	cellular component organization	GO:0016043	0.000246947	3.6074	7621	261	113	26963	ANKFY1,ASH1L,ATG2B,BAHD1,BCOR,BCORL1,BRF1,BRIP1,BRSK1,CCDC66,CDKL3,CENPN,CHD1L,CHD2,CHD4,CHD6,CKAP5,CNOT6,CTC1,CUL4B,DCLRE1C,DCUN1D3,DDX20,DENND5A,EP400,EPOP,ERCC3,ESPL1,GINS2,GLYR1,GTF3C4,H2AC18,H2AC19,HAUS6,HDAC9,HELB,HNRNPD,HPS1,ITGA1,KANSL1,KAT14,KDM2A,KDM2B,KMT2E,LARP4,LIG4,LIN54,LTN1,MATN2,MCM4,MCM8,MED8,MINDY2,MLH3,MLLT3,MLLT6,MSH2,MSH3,MTX3,NBN,NIPBL,NUF2,NUMA1,PAXIP1,PCM1,PHC1,PIAS2,PPM1…
	GO:BP	chromatin organization	GO:0006325	5.75e-22	21.2402	800	261	49	26963	ASH1L,BAHD1,BCOR,BCORL1,CENPN,CHD1L,CHD2,CHD4,CHD6,EP400,EPOP,GLYR1,GTF3C4,H2AC18,H2AC19,HDAC9,KANSL1,KAT14,KDM2A,KDM2B,KMT2E,LIN54,MINDY2,MLLT3,MLLT6,NIPBL,PAXIP1,PHC1,PRMT5,RTF1,SETD1B,SETD2,SETD5,SETD7,SMARCA5,SMCHD1,SRCAP,TADA2B,TAF1,TET3,TLK2,TOP1,TUT7,UBR5,WAC,YEATS4,ZFP335,ZMPSTE24,ZRANB3
Cluster 4	GO:BP	cellular developmental process	GO:0048869	3.78217e-06	5.42226	4796	148	57	26963	ABI2,AHDC1,ANKLE1,ARHGAP33,ARHGAP44,ATOH8,ATP11A,AVIL,BCL9,BCL9L,BICRA,BMPR1B,CD53,CEP128,CHD3,CHD5,CHD7,CLIP3,COL25A1,CRIM1,CRTC1,CTLA2A,DACT1,DACT3,DNAAF4,DYRK1B,ETV1,FAM210B,FOXP1,GATAD2A,GDF6,GRK5,HIP1,HIPK2,HIVEP3,IL17RD,IL6ST,ILDR2,INHBA,LFNG,LMO2,LNX2,MAP4,MDGA1,MFHAS1,MSI1,MTA1,MYO16,MYT1L,NFIB,NHS,NHSL2,NR2F2,NRARP,NSMF,NTN3,NYAP2
	GO:BP	cell differentiation	GO:0030154	3.75215e-06	5.42572	4795	148	57	26963	ABI2,AHDC1,ANKLE1,ARHGAP33,ARHGAP44,ATOH8,ATP11A,AVIL,BCL9,BCL9L,BICRA,BMPR1B,CD53,CEP128,CHD3,CHD5,CHD7,CLIP3,COL25A1,CRIM1,CRTC1,CTLA2A,DACT1,DACT3,DNAAF4,DYRK1B,ETV1,FAM210B,FOXP1,GATAD2A,GDF6,GRK5,HIP1,HIPK2,HIVEP3,IL17RD,IL6ST,ILDR2,INHBA,LFNG,LMO2,LNX2,MAP4,MDGA1,MFHAS1,MSI1,MTA1,MYO16,MYT1L,NFIB,NHS,NHSL2,NR2F2,NRARP,NSMF,NTN3,NYAP2
	GO:BP	anatomical structure development	GO:0048856	3.99457e-05	4.39853	6290	226	90	26963	ABI2,AHDC1,ANKLE1,ARHGAP33,ARHGAP44,ARNT2,ATOH8,ATP11A,ATP2C2,AVIL,BCL9,BCL9L,BMPR1B,C2CD3,CCDC39,CD53,CEP128,CHD5,CHD7,CLEC14A,CNTFR,COL25A1,CRTC1,CTLA2A,DACH1,DACT1,DACT3,DNAAF4,DYRK1B,EGFL8,ELK3,ETV1,FAM210B,FOXP1,FUT10,GATAD2A,GDF6,GREB1L,HIPK2,HIVEP3,IL17RD,IL6ST,ILDR2,INHBA,LFNG,LHFPL4,LMO2,LNX2,MAP4,MARK4,MBD2,MDGA1,MFHAS1,MSI1,MYO16,MYT1L,NFIB,NFIC,NHS,NR2F2,NRARP,NSMF,NTN3,NYAP2,PAPSS2,P…
	GO:BP	multicellular organism development	GO:0007275	0.00034337	3.46424	4886	226	73	26963	ABI2,AHDC1,ARHGAP33,ARHGAP44,ARNT2,ATOH8,ATP11A,AVIL,BMPR1B,C2CD3,CCDC39,CHD5,CHD7,CLEC14A,COL25A1,CRTC1,CTLA2A,DACH1,DACT1,DNAAF4,ELK3,ETV1,FAM210B,FOXP1,FUT10,GATAD2A,GDF6,GREB1L,HIPK2,IL6ST,INHBA,LFNG,LHFPL4,LMO2,LNX2,MAP4,MARK4,MBD2,MDGA1,MSI1,MYO16,MYT1L,NFIB,NHS,NR2F2,NRARP,NSMF,NTN3,NYAP2,PAPSS2,PCDH15,POR,POU3F3,PRAG1,PYGO1,RASSF10,RGMA,RPGRIP1L,RTN4RL2,RUVBL1,SALL1,SCRT2,SIK3,SLC10A7,SP8…
	GO:BP	cellular component organization	GO:0016043	0.0127154	1.89567	7621	54	31	26963	ABI2,ANKLE1,ANKRD13B,ARHGAP33,ARHGAP44,ATP11A,ATP8A1,AVIL,BICRA,BIN2,BMPR1B,C2CD3,CADPS2,CCDC39,CCDC61,CCDC88B,CD53,CEP128,CEP135,CEP162,CEP68,CHD3,CHD5,CHD7,CLASP1,CLDN34C1,CLIP3,CNTLN,COL25A1,CRTC1,CRTC3
	GO:BP	organelle organization	GO:0006996	0.00689367	2.16155	3489	175	45	26963	ABI2,ANKLE1,ARHGAP44,AVIL,BIN2,C2CD3,CCDC39,CCDC61,CCDC88B,CEP128,CEP135,CEP162,CEP68,CHD3,CHD5,CLASP1,CLIP3,CNTLN,DNAAF4,DNAAF5,EPB41L4A,FCHSD2,FHL3,HIP1,LYSMD3,MACF1,MAP4,MARK4,MAST4,MID1,MPV17L2,MTA1,NEDD1,NEK6,NEK7,NFIB,PARD3B,PCDH15,PCDHGA3,PCNT,PIBF1,PLEKHH2,PURB,PYGO1,RAB31
	GO:BP	cytoskeleton organization	GO:0007010	5.10282e-06	5.29219	1473	160	30	26963	ABI2,ARHGAP44,AVIL,C2CD3,CCDC39,CCDC61,CCDC88B,CEP135,CEP68,CHD3,CLASP1,CLIP3,CNTLN,DNAAF4,DNAAF5,EPB41L4A,FCHSD2,FHL3,HIP1,MACF1,MAP4,MARK4,MAST4,MID1,NEDD1,PARD3B,PCDH15,PCNT,PIBF1,PLEKHH2
Cluster 5	GO:BP	small molecule metabolic process	GO:0044281	2.03818e-20	19.6908	1812	169	55	26963	AASS,ABAT,ABCD1,ABCD2,ABCD3,ABCG4,ACADL,ACADM,ACOT11,ACOT4,ACOT6,ACSL1,ACSL3,ACSL6,ACSS1,AGPS,ALDH5A1,APOA2,APOBEC3,CHPT1,CLYBL,CYP2J9,DBT,DECR1,DHRS4,DPYD,ECI3,ELOVL2,ELOVL6,ETFDH,FADS1,FADS2,FASN,FITM2,GDPD1,GPAM,HACD2,HDLBP,HOGA1,HPGDS,HSD17B4,L2HGDH,LPGAT1,MECR,MRS2,MTHFD2L,MTR,NFE2L1,NUS1,OGDH,PDK3,PEX13,PGM3,PLA2G6,PLA2G7
	GO:BP	organic acid metabolic process	GO:0006082	3.28395e-19	18.4836	967	162	40	26963	AASS,ABAT,ABCD1,ABCD2,ABCD3,ACADL,ACADM,ACOT11,ACOT4,ACOT6,ACSL1,ACSL3,ACSL6,ACSS1,ALDH5A1,CYP2J9,DBT,DECR1,DPYD,ECI3,ELOVL2,ELOVL6,ETFDH,FADS1,FADS2,FASN,GPAM,HACD2,HOGA1,HPGDS,HSD17B4,LPGAT1,MECR,MRS2,MTHFD2L,MTR,NFE2L1,OGDH,PDK3,PEX13
	GO:BP	catabolic process	GO:0009056	2.06965e-06	5.6841	2499	243	54	26963	AASS,ABAT,ABCD1,ABCD2,ABCD3,ACADL,ACADM,ACOT4,ACSL1,AGL,ALDH5A1,APOA2,APOBEC3,CCNY,DBT,DECR1,DPYD,ECI3,EDEM3,ETFDH,EVA1A,FAF2,FASTKD5,FBXL16,FITM2,GDPD1,HOGA1,HSD17B4,MYLIP,NFE2L1,NLRP1B,OGDH,OS9,OSBPL7,PEX13,PLA2G6,PLA2G7,PLPP6,PPP1R3D,RHBDD1,RNF130,RNF180,RUBCNL,SARDH,SCFD1,SEC16B,SEL1L,SLC25A44,STK38L,TMEM74,TMF1,TRIB1,UBXN2B,ULK2
	GO:BP	small molecule catabolic process	GO:0044282	5.61698e-11	10.2505	385	67	15	26963	AASS,ABAT,ABCD1,ABCD2,ABCD3,ACADL,ACADM,ACOT4,ALDH5A1,APOBEC3,DBT,DECR1,DPYD,ECI3,ETFDH
	GO:BP	primary metabolic process	GO:0044238	0.00329484	2.48217	12705	22	21	26963	AASS,ABAT,ABCD1,ABCD2,ABCD3,ABCG4,ACADL,ACADM,ACOT11,ACOT4,ACOT6,ACSL1,ACSL3,ACSL6,ACSS1,ADAMTS14,ADHFE1,AFAP1L2,AGL,AGPAT3,AGPS
	GO:BP	lipid metabolic process	GO:0006629	2.52068e-17	16.5985	1413	97	35	26963	ABCD1,ABCD2,ABCD3,ABCG4,ACADL,ACADM,ACOT11,ACOT4,ACOT6,ACSL1,ACSL3,ACSL6,ACSS1,ADHFE1,AGPAT3,AGPS,APOA2,CHPT1,CYP2J9,DECR1,DHRS4,ECI3,ELOVL2,ELOVL6,ETFDH,FADS1,FADS2,FASN,FITM2,GDPD1,GPAM,HACD2,HDLBP,HPGDS,HSD17B4
Cluster 6	GO:BP	biological regulation	GO:0065007	1.73722e-10	9.76014	13542	223	166	26963	ABCC4,AKR1C14,ALOX5AP,AMIGO2,AQP4,ARAP2,ATP1A2,ATP1B2,ATP2A3,ATP2C1,AVPR1B,BEST3,BMT2,BRINP2,C1GALT1C1,CACNA1B,CAMTA2,CASTOR2,CHRNB1,CHRNB2,CHRNB4,CLMN,CPE,CYP7B1,CYSLTR1,DAG1,DCHS1,DDN,DIO2,DISP2,DRP2,EDN3,EDNRA,EDNRB,ENTPD7,F2R,F7,FAT3,FER,FLII,FUCA2,FZD6,GABRG1,GCNT2,GFPT1,GJC1,GNA11,GPC5,GPR17,GPR183,GPR4,GPR83,GUCY1B2,HCN1,HCN2,HECA,HEPACAM,HEXB,HPGD,IBSP,IGSF10,IL15RA,IL21R,INF2,ITPKB,ITPR2…
	GO:BP	regulation of biological quality	GO:0065008	4.01969e-13	12.3958	3142	190	65	26963	AKR1C14,AMIGO2,AQP4,ATP1A2,ATP1B2,AVPR1B,C1GALT1C1,CACNA1B,CHRNB1,CHRNB2,CHRNB4,CPE,CYSLTR1,DAG1,DIO2,EDN3,EDNRA,EDNRB,F2R,F7,FER,FLII,FZD6,GABRG1,GNA11,GPR4,HCN1,HCN2,HEXB,JPH2,JPH4,KCND3,KCNJ8,LIMA1,MC4R,MCHR1,MERTK,MIDN,NEB,NPR3,OXTR,P2RY12,PAWR,PDE4C,PDLIM5,PLCB1,PLCB3,PLPP3,PLXNA1,PLXNA2,PLXNC1,PPFIA3,PPP1R9A,PROCR,PTPRF,PTPRM,PTPRN2,SCN8A,SEMA3C,SEZ6,SLC16A2,SLC2A5,SLC38A1,SLCO1C1,SLITRK4
	GO:BP	establishment of localization	GO:0051234	3.16979e-10	9.49897	4689	198	78	26963	ABCC4,AQP4,ARL5B,ATP1A2,ATP1B2,ATP2A3,ATP2C1,AVPR1B,BEST3,CACHD1,CACNA1B,CHRNB1,CHRNB2,CHRNB4,CLMN,CPE,CYSLTR1,DAG1,DISP2,EDN3,EDNRA,EDNRB,ESYT2,F2R,FER,GABRG1,GJC1,GNA11,HCN1,HCN2,IL15RA,ITPR2,JPH4,KCND3,KCNJ8,LRRC8C,LRRC8D,MC4R,MCHR1,MERTK,MIDN,NEURL1B,NME4,NPR3,OXTR,P2RY12,P2RY6,PANX2,PAWR,PDE4C,PLCB1,PLCB3,PLPP3,PPFIA3,PPP1R9A,PPP3CC,PTPRN2,RSPO1,SCN8A,SGCB,SH2B2,SLC15A2,SLC16A2,SLC2A5,SLC38A…
	GO:BP	transport	GO:0006810	8.22597e-12	11.0848	4387	198	78	26963	ABCC4,AQP4,ARL5B,ATP1A2,ATP1B2,ATP2A3,ATP2C1,AVPR1B,BEST3,CACHD1,CACNA1B,CHRNB1,CHRNB2,CHRNB4,CLMN,CPE,CYSLTR1,DAG1,DISP2,EDN3,EDNRA,EDNRB,ESYT2,F2R,FER,GABRG1,GJC1,GNA11,HCN1,HCN2,IL15RA,ITPR2,JPH4,KCND3,KCNJ8,LRRC8C,LRRC8D,MC4R,MCHR1,MERTK,MIDN,NEURL1B,NME4,NPR3,OXTR,P2RY12,P2RY6,PANX2,PAWR,PDE4C,PLCB1,PLCB3,PLPP3,PPFIA3,PPP1R9A,PPP3CC,PTPRN2,RSPO1,SCN8A,SGCB,SH2B2,SLC15A2,SLC16A2,SLC2A5,SLC38A…
	GO:BP	monoatomic ion transport	GO:0006811	6.83947e-13	12.165	1243	198	41	26963	ATP1A2,ATP1B2,ATP2A3,ATP2C1,BEST3,CACHD1,CACNA1B,CHRNB1,CHRNB2,CHRNB4,CYSLTR1,EDN3,EDNRA,EDNRB,F2R,GABRG1,GJC1,HCN1,HCN2,ITPR2,JPH4,KCND3,KCNJ8,LRRC8C,LRRC8D,MCHR1,P2RY12,P2RY6,PANX2,PAWR,PLCB1,PLCB3,PPP3CC,SCN8A,SLC15A2,SLC38A1,SLC5A3,SLCO1A4,SLCO1C1,SLCO2B1,SRL
	GO:BP	cell communication	GO:0007154	6.66793e-10	9.17601	7538	184	98	26963	ABCC4,AKR1C14,ARAP2,ATP2A3,ATP2C1,AVPR1B,BMT2,CACNA1B,CASTOR2,CHRNB1,CHRNB2,CHRNB4,CPE,CYP7B1,CYSLTR1,DAG1,DCHS1,DISP2,DRP2,EDN3,EDNRA,EDNRB,F2R,F7,FER,FZD6,GABRG1,GCNT2,GJC1,GNA11,GPC5,GPR17,GPR183,GPR4,GPR83,GUCY1B2,HCN1,HPGD,IL15RA,IL21R,ITPKB,ITPR2,JPH4,KCNJ8,KIDINS220,LAMA2,LAMB1,LGR4,LPAR4,LPAR5,LRRC8C,LRRC8D,MC4R,MCHR1,MERTK,MGAT5,MIDN,MRAP2,NEURL1B,NOTUM,NPFFR1,NPR3,OLFML2B,OXGR1,OXTR,P2R…
	GO:BP	cell-cell signaling	GO:0007267	1.16765e-07	6.93269	1381	184	34	26963	ABCC4,CACNA1B,CHRNB1,CHRNB2,CHRNB4,CPE,DAG1,DRP2,EDN3,EDNRB,F2R,FZD6,GABRG1,GJC1,GNA11,JPH4,KCNJ8,LAMA2,MC4R,MIDN,OXTR,P2RY12,PANX2,PDE4C,PLCB1,PLCL2,PPFIA3,PPP1R9A,PTPRA,PTPRN2,SEZ6,SLC16A2,SLC38A1,SLC7A10
Cluster 7	GO:BP	cell adhesion	GO:0007155	1.54181e-12	11.812	1468	190	43	26963	ADAM9,CD164,CD93,CELSR1,CELSR2,CLDN10,CORO1C,EDA,EMCN,FAM107A,HAPLN1,ICAM2,IGFBP7,IGSF11,ITGB8,JAM2,LAPTM5,LIMCH1,LSAMP,MDGA2,MEGF10,MMRN2,NCAM2,NCAN,NCKAP1L,NDNF,NECTIN1,PCDH17,PCDHAC2,PCDHGC3,PTPRT,PTPRZ1,ROBO4,SDC3,SPECC1L,TENM4,TMEM47,TNC,VCAN,VSIR,WNT10B,ZFP35,ZFP703
	GO:BP	cell-cell adhesion	GO:0098609	8.99994e-07	6.04576	935	190	27	26963	ADAM9,CD164,CD93,CELSR1,CELSR2,CLDN10,EMCN,ICAM2,IGSF11,JAM2,LAPTM5,MDGA2,MEGF10,NCKAP1L,NECTIN1,PCDH17,PCDHAC2,PCDHGC3,PTPRT,ROBO4,SPECC1L,TENM4,TMEM47,VSIR,WNT10B,ZFP35,ZFP703
	GO:BP	cell motility	GO:0048870	1.24528e-05	4.90473	1769	190	36	26963	ABI3,ADAM9,ADAMTS1,ADORA3,APCDD1,CD248,CELSR1,CELSR2,CORO1C,CXCL14,DRD5,ENPEP,FAM107A,JAM2,LHX6,LIMCH1,MDGA2,MEGF10,MMRN2,NAV1,NCKAP1L,NDNF,NEURL1A,NEUROD4,PTPRT,PTPRZ1,ROBO4,SDC2,SDC3,SOX1,SPECC1L,SSTR4,TIE1,TNC,VSIR,ZFP703
	GO:BP	cell migration	GO:0016477	1.29973e-06	5.88615	1544	190	35	26963	ABI3,ADAM9,ADAMTS1,ADORA3,APCDD1,CD248,CELSR1,CELSR2,CORO1C,CXCL14,DRD5,ENPEP,FAM107A,JAM2,LHX6,LIMCH1,MDGA2,MEGF10,MMRN2,NAV1,NCKAP1L,NDNF,NEUROD4,PTPRT,PTPRZ1,ROBO4,SDC2,SDC3,SOX1,SPECC1L,SSTR4,TIE1,TNC,VSIR,ZFP703
	GO:BP	glycosaminoglycan metabolic process	GO:0030203	0.0211127	1.67546	102	79	5	26963	CHST11,CHSY1,DSEL,HS3ST1,HS3ST2
	GO:BP	glycosaminoglycan biosynthetic process	GO:0006024	0.0458037	1.3391	59	79	4	26963	CHST11,CHSY1,HS3ST1,HS3ST2
Cluster 8	GO:BP	synapse organization	GO:0050808	6.99749e-32	31.1551	539	138	40	26963	AKAP5,APP,ARC,ARHGEF9,CNKSR2,CNTNAP2,CTBP2,DLG2,DLG4,DLGAP3,DNM3,ERBB2,ERBB4,FLRT2,HOMER1,LRFN1,LRRC4B,MAGI2,MAP1B,MTMR2,MYH10,MYO6,NLGN1,NLGN2,NOS1AP,NRCAM,NRXN2,NRXN3,PLXNB1,RAPGEF4,RELN,SHANK1,SHANK2,SHANK3,SIPA1L1,SLITRK5,SYNGAP1,TREM2,ZDHHC15,ZDHHC2
	GO:BP	synaptic signaling	GO:0099536	5.78343e-32	31.2378	926	131	47	26963	AKAP5,APP,ARC,BEGAIN,CACNG4,CNIH2,CNTNAP2,CTBP2,DLG2,DLG4,DLGAP2,DLGAP3,ERBB4,FXR1,GABBR1,GLUL,GRIK5,GRIP1,GRM3,HOMER1,HTR2A,HTR3A,IQSEC1,KCNJ10,KIF1B,MAP1A,MAP1B,MTMR2,MYO6,NLGN1,NLGN2,NRXN2,NRXN3,RAPGEF2,RAPGEF4,RASGRF2,RELN,RGS14,SHANK1,SHANK2,SHANK3,SHC3,SIPA1L1,SLC17A8,SLC1A3,SLITRK5,SYNGAP1
	GO:BP	regulation of cell communication	GO:0010646	1.65812e-20	19.7804	3639	139	68	26963	ADGRA2,AGAP2,AKAP5,APC,APC2,APP,ARC,CACNG4,CNIH2,CNKSR2,CNTNAP2,CTBP2,CTNNA1,DAB1,DLG4,DLGAP2,DLGAP3,EPS8,ERBB2,ERBB4,FXR1,FZD4,GABBR1,GLUL,GNAO1,GPR161,GRIK5,GRIP1,GRK4,GRM3,HOMER1,HOMER2,HTR2A,IQSEC1,KCNJ10,KLHL24,MAGI2,MAP1A,MAP1B,MAP3K10,MTMR2,MYO6,NLGN1,NLGN2,NRXN3,PDE4D,PDGFRA,PLXNB1,PPP1R9B,PRKCA,RAPGEF2,RAPGEF4,RASGRF2,RDX,RELN,RGS14,SH3BP4,SHANK1,SHANK2,SHANK3,SIPA1L1,SLC1A3,SPTBN1,SYNGA…
	GO:BP	regulation of trans-synaptic signaling	GO:0099177	4.27914e-25	24.3686	698	138	38	26963	AKAP5,APP,ARC,CACNG4,CNTNAP2,DLG4,DLGAP2,DLGAP3,ERBB4,FXR1,GABBR1,GLUL,GRIK5,GRIP1,GRM3,HOMER1,HTR2A,IQSEC1,KCNJ10,MAP1A,MAP1B,MTMR2,MYO6,NLGN1,NLGN2,NRXN3,RAPGEF2,RAPGEF4,RASGRF2,RELN,RGS14,SHANK1,SHANK2,SHANK3,SIPA1L1,SLC1A3,SYNGAP1,ZDHHC2
	GO:BP	cellular component organization	GO:0016043	3.35824e-16	15.4739	7621	138	90	26963	AGAP2,AIF1,AKAP5,AP2B1,APBB2,APC,APC2,APP,ARC,ARHGAP32,ARHGEF9,CNKSR2,CNTNAP2,CTBP2,CTNNA1,DAB1,DLG2,DLG4,DLGAP3,DNM3,DSCAML1,EPB41L1,EPS15,EPS8,ERBB2,ERBB4,FLRT2,FXR1,FZD4,GRIK5,GRIP1,HCK,HOMER1,IQSEC1,KCNJ10,KIF5A,KLHL24,LRFN1,LRP1,LRRC4B,MAGI2,MAP1A,MAP1B,MAP2,MTMR2,MYH10,MYO6,NLGN1,NLGN2,NOS1AP,NRCAM,NRXN2,NRXN3,PAX6,PDE4D,PDGFRA,PDPN,PHACTR1,PKP4,PLXNB1,PPP1R9B,PRICKLE2,PRKCA,RAPGEF2,RAPGEF4…
	GO:BP	cell junction organization	GO:0034330	1.48849e-34	33.8273	814	138	48	26963	AKAP5,APP,ARC,ARHGEF9,CNKSR2,CNTNAP2,CTBP2,CTNNA1,DLG2,DLG4,DLGAP3,DNM3,ERBB2,ERBB4,FLRT2,HOMER1,IQSEC1,LRFN1,LRRC4B,MAGI2,MAP1B,MTMR2,MYH10,MYO6,NLGN1,NLGN2,NOS1AP,NRCAM,NRXN2,NRXN3,PKP4,PLXNB1,PRKCA,RAPGEF2,RAPGEF4,RDX,RELN,SHANK1,SHANK2,SHANK3,SIPA1L1,SLITRK5,SYNGAP1,TGFBR1,TJP2,TREM2,ZDHHC15,ZDHHC2
Young RS5 D Quadrant
	Source	Term name	Term id	Adjusted p-value	Negative log10 of adjusted p-value	Term size	Query size	Intersection size	Effective domain size	Intersections
Cluster 1	GO:BP	Multicellular organism development	GO:0007275	2.9853e-12	11.525	4886	212	88	26963	ACTBL2,ADAMTS12,ADCYAP1,ALDH1A2,ALKBH1,ANGPTL4,ANXA1,ARG2,BGLAP3,C3AR1,CARD11,CCL3,CCN2,CD44,CERS1,CHRDL1,CLP1,COL12A1,COMP,CORIN,CTSK,DLX3,DOK5,DRD1,DRD2,DUXBL1,EDN1,EFNA1,EFNA4,FERMT1,FOSL1,GAL,GBX2,GLI1,GPER1,H2-AA,HC,HSP90AA1,ICOS,IGF2BP3,IL12A,IL34,INSM2,ITGAX,LHX1,LRRC17,MDFI,MECP2,MEOX1,MESP1,MMP19,NKX2-2,NKX6-2,NOX1,NR3C1,NRK,NTF3,NTN5,OGN,OLIG3,OSR1,PCSK5,PF4,PGLYRP1,PHEX,PTGDR,RETN,RSPO…
	GO:BP	Nervous system development	GO:0007399	4.25437e-06	5.37116	2531	212	49	26963	ACTBL2,ADCYAP1,ALDH1A2,ALKBH1,ANXA1,CCL3,CERS1,CHRDL1,CLP1,CORIN,DLX3,DOK5,DRD1,DRD2,EDN1,EFNA1,EFNA4,GAL,GBX2,GLI1,GPER1,HSP90AA1,IGF2BP3,IL34,INSM2,ITGAX,LHX1,MECP2,MESP1,NKX2-2,NKX6-2,NOX1,NR3C1,NTF3,NTN5,OLIG3,RSPO2,SHOX2,SIX1,SPHK1,TAL2,TG,THBS2,TNN,TWIST1,VWC2L,WDR89,WNT2,WNT6
	GO:BP	Neurogenesis	GO:0022008	6.14954e-05	4.21116	1907	212	39	26963	ACTBL2,ADCYAP1,ALDH1A2,ALKBH1,ANXA1,CCL3,CHRDL1,CORIN,DLX3,DOK5,DRD1,DRD2,EDN1,EFNA1,EFNA4,GBX2,GPER1,HSP90AA1,IL34,INSM2,LHX1,MECP2,MESP1,NKX2-2,NKX6-2,NOX1,NR3C1,NTF3,NTN5,OLIG3,RSPO2,SHOX2,SIX1,SPHK1,TNN,TWIST1,VWC2L,WNT2,WNT6
	GO:BP	Response to stimulus	GO:0050896	4.30634e-09	8.36589	10529	212	133	26963	ADAMTS12,ADCYAP1,ALDH1A2,ALDH1A7,ALDH3A1,ALKBH1,ANGPTL4,ANXA1,ARG2,AVPI1,BATF3,BGLAP3,BTNL10,C1QTNF9,C1RB,C2CD4B,C3AR1,C4BP,CALCB,CAR3,CARD11,CASP4,CASS4,CCL17,CCL3,CCN2,CD200R1,CD247,CD44,CD6,CDHR2,CERS1,CHP2,CHRDL1,COL6A3,COMP,CSF2RB2,CTSK,CYP2E1,DLX3,DOK5,DRD1,DRD2,ECHDC3,EDN1,EFNA1,EFNA4,FAM83B,FERMT1,FOSL1,GAL,GLI1,GLP2R,GLYCAM1,GP9,GPER1,GPR156,GRAP2,GRIN2B,GRM8,GRP,GSDMD,H2-AA,H2-DMB2,H2-O…
	GO:BP	Response to stress	GO:0006950	0.00019801	3.70331	3966	100	36	26963	ADAMTS12,ADCYAP1,ALDH3A1,ALKBH1,ANGPTL4,ANXA1,ARG2,C1RB,C2CD4B,C3AR1,C4BP,CAR3,CASP4,CCL3,CD200R1,CD44,CD6,COMP,CTSK,DRD1,DRD2,EDN1,FERMT1,FOSL1,GLI1,GP9,GPER1,GRP,GSDMD,H2-AA,HC,HSP90AA1,IL12A,IL17RB,IL20RB,IL34
	GO:BP	Cell communication	GO:0007154	4.75001e-05	4.32331	7538	177	84	26963	ADAMTS12,ADCYAP1,ALDH1A2,ANXA1,AVPI1,BTNL10,C1QTNF9,C3AR1,CALB2,CALCB,CARD11,CASP4,CASS4,CCL17,CCL3,CCN2,CD247,CD44,CD6,CERS1,CHP2,CHRDL1,COL6A3,COMP,CSF2RB2,CTSK,DLX3,DOK5,DRD1,DRD2,EDN1,EFNA1,EFNA4,FAM83B,FERMT1,FOSL1,GAL,GLI1,GLP2R,GPER1,GPR156,GRAP2,GRIN2B,GRM8,GRP,HCAR1,IL12A,IL17RB,IL20RB,IL34,INSYN2B,ITGAL,ITGAX,ITK,KLHL31,LHX1,LY6G6E,MDFI,MECP2,MESP1,METTL21C,MLKL,NKX2-2,NOX1,NPPA,NPSR1,N…
	GO:BP	Signal transduction	GO:0007165	3.33498e-06	5.47691	6923	202	91	26963	ADAMTS12,ADCYAP1,ALDH1A2,ANXA1,AVPI1,BTNL10,C1QTNF9,C3AR1,CALCB,CARD11,CASP4,CASS4,CCL17,CCL3,CCN2,CD247,CD44,CD6,CERS1,CHP2,CHRDL1,COL6A3,COMP,CSF2RB2,CTSK,DLX3,DOK5,DRD1,DRD2,EDN1,EFNA1,EFNA4,FAM83B,FERMT1,FOSL1,GAL,GLI1,GLP2R,GPER1,GPR156,GRAP2,GRIN2B,GRM8,GRP,HCAR1,IL12A,IL17RB,IL20RB,IL34,INSYN2B,ITGAL,ITGAX,ITK,KLHL31,LY6G6E,MDFI,MECP2,MESP1,METTL21C,MLKL,NKX2-2,NOX1,NPPA,NPSR1,NPW,NR3C1,NR…
	GO:BP	Cell surface receptor signaling pathway	GO:0007166	3.23311e-10	9.49038	2776	212	60	26963	ADAMTS12,ANXA1,BTNL10,C3AR1,CARD11,CASP4,CASS4,CCL3,CCN2,CD247,CD44,CD6,CHRDL1,COMP,CSF2RB2,DLX3,DOK5,DRD2,EDN1,EFNA1,EFNA4,FAM83B,FERMT1,FOSL1,GLI1,GLP2R,GPER1,GRIN2B,GRM8,IL12A,IL17RB,IL20RB,IL34,INSYN2B,ITGAL,ITGAX,ITK,LY6G6E,MDFI,MECP2,MESP1,MLKL,NKX2-2,NPPA,NTF3,PCSK5,PF4,RSPO2,SERPINE1,SHOX2,SIX1,SOST,SPHK1,SVEP1,TNFRSF4,TNN,TRIM72,VWC2L,WNT2,WNT6
Cluster 2	GO:BP	mitotic cell cycle	GO:0000278	2.12516e-05	4.67261	854	98	17	26963	AURKA,CASP2,CCNO,CDC6,CDCA5,CDT1,CENPT,CEP55,CHEK2,EPGN,FBXO43,HASPIN,INSC,KIF14,KNL1,KNSTRN,KNTC1
	GO:BP	mitotic cell cycle process	GO:1903047	1.32561e-05	4.87758	721	98	16	26963	AURKA,CASP2,CCNO,CDC6,CDCA5,CDT1,CEP55,CHEK2,EPGN,FBXO43,HASPIN,INSC,KIF14,KNL1,KNSTRN,KNTC1
	GO:BP	mitotic nuclear division	GO:0140014	7.36743e-06	5.13268	268	98	11	26963	AURKA,CDCA5,CDT1,CHEK2,EPGN,FBXO43,HASPIN,KIF14,KNL1,KNSTRN,KNTC1
	GO:BP	cell cycle process	GO:0022402	9.4907e-05	4.0227	1262	198	29	26963	AURKA,CASP2,CCNO,CDC6,CDCA5,CDT1,CENPL,CENPT,CEP55,CHEK2,EPGN,FANCA,FBXO43,HASPIN,INSC,KIF14,KNL1,KNSTRN,KNTC1,PLPP2,PMF1,RAD54L,RRM2,SPO11,SYCE1,TIMELESS,TLE6,TRP63,UBE2C
	GO:BP	chromosome segregation	GO:0007059	5.87377e-05	4.23108	409	98	12	26963	AURKA,CDC6,CDCA5,CDT1,CENPL,CENPT,CHEK2,HASPIN,KIF14,KNL1,KNSTRN,KNTC1
	GO:BP	nuclear chromosome segregation	GO:0098813	0.000155444	3.80843	311	198	14	26963	AURKA,CDC6,CDCA5,CDT1,CHEK2,HASPIN,KIF14,KNL1,KNSTRN,KNTC1,PMF1,SPO11,SYCE1,UBE2C
