# Supplementary material for: Repeated treatment with short-term mild stress reverses aging- and stress-induced emotional and social behavioral deficits
Source: Exp Mol Med. 2026 Feb 12;58(2):519–32. doi: 10.1038/s12276-026-01641-2 (PMC12993044; doi:10.1038/s12276-026-01641-2)
Supplement: Supplementary file 6 — Supplementary Data 4. Details of Statistical Analysis_RV_2025_11_11aa. [file 12276_2026_1641_MOESM6_ESM.xlsx]

## Sheet: Statistical Analysis
Supplementary Data 4. Details of Statistical Analysis
Repeated treatment with short-term mild stress reverses aging- and stress-induced emotional and social behavioral deficits
Eun-Hwa Lee, Jin-Young Park, Hye-Jin Kwon, So-Young Park, Pyung-Lim Han
Main Figures
Figures	Groups (animal numbers), data points	Statistical methods	Targets /factors	F and p Values	Values in comparision groups
					Groups in comparision	Groups compared in post-hoc test	p value
1b	Y-CON(4), 4 data points Y-CRST(4), 4 data points Y-CRST+RS5(4), 4 data points	One-way ANOVA, Newman-Keuls post-hoc test	CORT	F (2, 9) = 11.90, p = 0.0030	Y-CON(4) Y-CRST(4) Y-CRST+RS5(4)	Y-CON vs. Y-CRST	p < 0.01
						Y-CON vs. Y-CRST+RS5	ns
						Y-CRST vs. Y-CRST+RS5	p < 0.01
1c	Y-CON(4), 4 data points Y-CRST(4), 4 data points Y-CRST+RS5(4), 4 data points	One-way ANOVA, Newman-Keuls post-hoc test	Adrenal gland weight	F (2, 9) = 14.36, p = 0.0016	Y-CON(4) Y-CRST(4) Y-CRST+RS5(4)	Y-CON vs. Y-CRST	p < 0.05
						Y-CON vs. Y-CRST+RS5	ns
						Y-CRST vs. Y-CRST+RS5	p < 0.01
1d	Y-CON(4), 3 repeats Y-CRST(4), 3 repeats Y-CRST+RS5(4), 3 repeats Y-CRST+IMI(4), 3 repeats	One-way ANOVA, Newman-Keuls post-hoc test	CRH	F (3, 20) = 10.39, p = 0.0002	Y-CON(4) Y-CRST(4) Y-CRST+RS5(4) Y-CRST+IMI(4)	Y-CON vs. Y-CRST	p < 0.01
						Y-CRST vs. Y-CRST+RS5	p < 0.01
						Y-CRST vs. Y-CRST+IMI	p < 0.01
						Y-CRST+RS5 vs. Y-CRST+IMI	ns
	Y-CON(4), 3 repeats Y-CRST(4), 3 repeats Y-CRST+RS5(4), 3 repeats Y-CRST+IMI(4), 3 repeats	One-way ANOVA, Newman-Keuls post-hoc test	AVP	F (3, 20) = 15.08, p < 0.0001	Y-CON(4) Y-CRST(4) Y-CRST+RS5(4) Y-CRST+IMI(4)	Y-CON vs. Y-CRST	p < 0.01
						Y-CRST vs. Y-CRST+RS5	p < 0.01
						Y-CRST vs. Y-CRST+IMI	p < 0.01
						Y-CRST+RS5 vs. Y-CRST+IMI	ns
1e	Y-CON(6) Y-CRST(6) Y-CRST+RS5(6) Y-CRST+IMI(6)	One-way ANOVA, Newman-Keuls post-hoc test		F (3, 20) = 22.80, p < 0.0001	Y-CON(6) Y-CRST(6) Y-CRST+RS5(6) Y-CRST+IMI(6)	Y-CON vs. Y-CRST	p < 0.01
						Y-CRST vs. Y-CRST+RS5	p < 0.01
						Y-CRST vs. Y-CRST+IMI	p < 0.01
						Y-CRST+RS5 vs. Y-CRST+IMI	ns
1f	Y-CON(6) Y-CRST(6) Y-CRST+RS5(6) Y-CRST+IMI(6)	One-way ANOVA, Newman-Keuls post-hoc test		F (3, 20) = 18.16, p < 0.0001	Y-CON(6) Y-CRST(6) Y-CRST+RS5(6) Y-CRST+IMI(6)	Y-CON vs. Y-CRST	p < 0.01
						Y-CRST vs. Y-CRST+RS5	p < 0.01
						Y-CRST vs. Y-CRST+IMI	p < 0.01
						Y-CRST+RS5 vs. Y-CRST+IMI	ns
1g	Y-CON(6) Y-CRST(6) Y-CRST+RS5(6)	One-way ANOVA, Newman-Keuls post-hoc test		F (2, 15) = 0.1906, p = 0.8284	Y-CON(6) Y-CRST(6) Y-CRST+RS5(6)	Y-CON vs. Y-CRST	ns
						Y-CON vs. Y-CRST+RS5	ns
						Y-CRST vs. Y-CRST+RS5	ns
1i	Y-CON(6)	Two-sided Student's t-test		t = 2.955, df = 10	Y-CON(6)	Target vs. Empty	p = 0.0144
	Y-CRST(6)	Two-sided Student's t-test		t = 1.834, df = 10	Y-CRST(6)	Target vs. Empty	p = 0.0966
	Y-CRST+RS5(6)	Two-sided Student's t-test		t = 4.391, df = 10	Y-CRST+RS5(6)	Target vs. Empty	p = 0.0014
1j	Y-CON(6)	Two-sided Student's t-test		t = 5.155, df = 10	Y-CON(6)	Familar vs. Novel	p = 0.0004
	Y-CRST(6)	Two-sided Student's t-test		t = 0.3012, df = 10	Y-CRST(6)	Familar vs. Novel	p = 0.7694
	Y-CRST+RS5(6)	Two-sided Student's t-test		t = 8.141, df = 10	Y-CRST+RS5(6)	Familar vs. Novel	p < 0.01
1k	Y-CON(6)	Two-sided Student's t-test		t = 5.347, df = 10	Y-CON(6)	Familar vs. Novel	p = 0.0003
	Y-CRST(6)	Two-sided Student's t-test		t = 0.2173, df = 10	Y-CRST(6)	Familar vs. Novel	p = 0.8324
	Y-CRST+RS5(6)	Two-sided Student's t-test		t = 5.581, df = 10	Y-CRST+RS5(6)	Familar vs. Novel	p = 0.0002
1l	Y-CON(6)	Two-sided Student's t-test		t = 3.547, df = 10	Y-CON(6)	Novel vs. Familiar	p = 0.0053
	Y-CRST(6)	Two-sided Student's t-test		t = 6.164, df = 10	Y-CRST(6)	Novel vs. Familiar	p = 0.0001
	Y-CRST+RS5(6)	Two-sided Student's t-test		t = 7.042, df = 10	Y-CRST+RS5(6)	Novel vs. Familiar	p < 0.01
1n	Y-CON(4), 4 data points Y-RST7d(4), 4 data points A-CON(4), 4 data points A-RST7d(4), 4 data points A-RST7d+RS5(4), 4 data points	Two-sided Student's t-test	CORT	t = 7.224, df = 6	Y-CON(4) Y-RST7d(4) A-CON(4) A-RST7d(4) A-RST7d+RS5(4)	Y-CON vs. Y-RST7d	p = 0.0004
		Two-sided Student's t-test		t = 7.335, df = 6		Y-CON vs. A-CON	p = 0.0003
		Two-sided Student's t-test		t = 2.065, df = 6		Y-RST7d vs. A-RST7d	p = 0.0844
		One-way ANOVA, Newman-Keuls post-hoc test		F (2, 9) = 12.27, p = 0.0027		A-CON vs. A-RST7d	p < 0.01
						A-RST7d vs. A-RST7d+RS5	p < 0.01
1o	Y-CON(4), 4 data points Y-RST7d(4), 4 data points A-CON(4), 4 data points A-RST7d(4), 4 data points A-RST7d+RS5(4), 4 data points	Two-sided Student's t-test	Adrenal gland weight	t = 1.457, df = 6	Y-CON(4) Y-RST7d(4) A-CON(4) A-RST7d(4) A-RST7d+RS5(4)	Y-CON vs. Y-RST7d	p = 0.1954
		Two-sided Student's t-test		t = 10.20, df = 6		Y-CON vs. A-CON	p < 0.01
		Two-sided Student's t-test		t = 7.259, df = 6		Y-RST7d vs. A-RST7d	p = 0.0003
		One-way ANOVA, Newman-Keuls post-hoc test		F (2, 9) = 22.91, p = 0.0003		A-CON vs. A-RST7d	p < 0.01
						A-RST7d vs. A-RST7d+RS5	p < 0.01
1p	Y-CON(4), 3 repeats A-CON(4), 3 repeats A-RST7d(4), 3 repeats A-RST7d+RS5(4), 3 repeats	Two-sided Student's t-test	CRH	t = 2.404, df = 10	Y-CON(4) A-CON(4) A-RST7d(4) A-RST7d+RS5(4)	Y-CON vs. A-CON	p = 0.037
		One-way ANOVA, Newman-Keuls post-hoc test		F (2, 15) = 23.27, p < 0.0001		A-CON vs. A-RST7d	p < 0.01
						A-CON vs.A-RST7d+RS5	p < 0.01
						A-RST7d vs.A-RST7d+RS5	p < 0.01
	Y-CON(4), 3 repeats A-CON(4), 3 repeats A-RST7d(4), 3 repeats A-RST7d+RS5(4), 3 repeats	Two-sided Student's t-test	AVP	t = 9.054, df = 10	Y-CON(4) A-CON(4) A-RST7d(4) A-RST7d+RS5(4)	Y-CON vs. A-CON	p < 0.0001
		One-way ANOVA, Newman-Keuls post-hoc test		F (2, 15) = 29.05, p < 0.0001		A-CON vs. A-RST7d	p < 0.01
						A-CON vs.A-RST7d+RS5	p < 0.01
						A-RST7d vs.A-RST7d+RS5	p < 0.01
1q	Y-CON(6) Y-RST7d(6) A-CON(6) A-RST7d(6) A-RST7d+RS5(6)	Two-sided Student's t-test		t = 0.1382, df = 10	Y-CON(6) Y-RST7d(6) A-CON(6) A-RST7d(6) A-RST7d+RS5(6)	Y-CON vs. Y-RST7d	p = 0.8929
		Two-sided Student's t-test		t = 0.4567, df = 10		Y-CON vs. A-CON	p = 0.6576
		Two-sided Student's t-test		t = 3.713, df = 10		Y-RST7d vs. A-RST7d	p = 0.0040
		One-way ANOVA, Newman-Keuls post-hoc test		F (2, 15) = 25.40, p < 0.0001		A-CON vs. A-RST7d	p < 0.01
						A-CON vs. A-RST7d+RS5	ns
						A-RST7d vs. A-RST7d+RS5	p < 0.01
1r	Y-CON(6) Y-RST7d(6) A-CON(6) A-RST7d(6) A-RST7d+RS5(6)	Two-sided Student's t-test		t = 0.5773, df = 10	Y-CON(6) Y-RST7d(6) A-CON(6) A-RST7d(6) A-RST7d+RS5(6)	Y-CON vs. Y-RST7d	p = 0.5765
		Two-sided Student's t-test		t = 0.8523, df = 10		Y-CON vs. A-CON	p = 0.4140
		Two-sided Student's t-test		t = 5.449, df = 10		Y-RST7d vs. A-RST7d	p = 0.0003
		One-way ANOVA, Newman-Keuls post-hoc test		F (2, 15) = 21.63, p < 0.0001		A-CON vs. A-RST7d	p < 0.01
						A-CON vs. A-RST7d+RS5	ns
						A-RST7d vs. A-RST7d+RS5	p < 0.01
1s	Y-CON(6) Y-RST7d(6) A-CON(6) A-RST7d(6) A-RST7d+RS5(6)	One-way ANOVA, Newman-Keuls post-hoc test		F (6, 21) = 0.3610, p = 0.8953	Y-CON(6) Y-RST7d(6) A-CON(6) A-RST7d(6) A-RST7d+RS5(6)	Y-CON vs. Y-RST7d	ns
						Y-CON vs. A-CON	ns
						Y-RST7d vs. A-RST7d	ns
						A-CON vs. A-RST7d	ns
						A-CON vs. A-RST7d+RS5	ns
						A-RST7d vs. A-RST7d+RS5	ns
1t	Y-CON(6)	Two-sided Student's t-test		t =3.371, df = 10	Y-CON(6)	Target vs. Empty	p = 0.0071
	Y-RST7d(6)	Two-sided Student's t-test		t = 2.924, df = 10	Y-RST7d(6)	Target vs. Empty	p = 0.0152
	A-CON(6)	Two-sided Student's t-test		t = 5.326, df = 10	A-CON(6)	Target vs. Empty	p = 0.0003
	A-RST7d(6)	Two-sided Student's t-test		t = 0.3046, df = 10	A-RST7d(6)	Target vs. Empty	p = 0.7669
	A-RST7d+RS5(6)	Two-sided Student's t-test		t = 4.703, df = 10	A-RST7d+RS5(6)	Target vs. Empty	p = 0.0008
1u	Y-CON(6)	Two-sided Student's t-test		t = 11.35, df = 10	Y-CON(6)	Familar vs. Novel	p < 0.01
	Y-RST7d(6)	Two-sided Student's t-test		t = 3.798, df = 10	Y-RST7d(6)	Familar vs. Novel	p = 0.0035
	A-CON(6)	Two-sided Student's t-test		t = 0.4976, df = 10	A-CON(6)	Familar vs. Novel	p = 0.6295
	A-RST7d(6)	Two-sided Student's t-test		t = 5.471, df = 10	A-RST7d(6)	Familar vs. Novel	p = 0.0003
	A-RST7d+RS5(6)	Two-sided Student's t-test		t = 5.538, df = 10	A-RST7d+RS5(6)	Familar vs. Novel	p = 0.0002
1v	Y-CON(6)	Two-sided Student's t-test		t = 3.849, df = 10	Y-CON(6)	Familar vs. Novel	p = 0.0032
	Y-RST7d(6)	Two-sided Student's t-test		t = 2.462, df = 10	Y-RST7d(6)	Familar vs. Novel	p = 0.0336
	A-CON(6)	Two-sided Student's t-test		t = 0.8585, df = 10	A-CON(6)	Familar vs. Novel	p = 0.4107
	A-RST7d(6)	Two-sided Student's t-test		t = 1.441, df = 10	A-RST7d(6)	Familar vs. Novel	p = 0.1801
	A-RST7d+RS5(6)	Two-sided Student's t-test		t = 5.519, df = 10	A-RST7d+RS5(6)	Familar vs. Novel	p = 0.0003
1w	Y-CON(6)	Two-sided Student's t-test		t = 3.344, df = 10	Y-CON(6)	Novel vs. Familiar	p = 0.0074
	Y-RST7d(6)	Two-sided Student's t-test		t = 11.56, df = 10	Y-RST7d(6)	Novel vs. Familiar	p < 0.01
	A-CON(6)	Two-sided Student's t-test		t = 0.8155, df = 10	A-CON(6)	Novel vs. Familiar	p = 0.4338
	A-RST7d(6)	Two-sided Student's t-test		t = 3.374, df = 10	A-RST7d(6)	Novel vs. Familiar	p = 0.0071
	A-RST7d+RS5(6)	Two-sided Student's t-test		t = 2.566, df = 10	A-RST7d+RS5(6)	Novel vs. Familiar	p = 0.0281
2j	CRST+RS5+Veh(4), 8 data points CRST+RS5+Gi+CNO(4), 8 data points	Two-sided Student's t-test	dBNST	t = 4.958, df = 14	CRST+RS5+Veh(4) CRST+RS5+Gi+CNO(4)	CRST+RS5+Veh vs. CRST+RS5+Gi+CNO	p = 0.0002
2k	CRST+RS5+Veh(4), 7 data points CRST+RS5+Gi+CNO(4), 7 data points	Two-sided Student's t-test	vSub	t = 0.4477, df = 12	CRST+RS5+Veh(4) CRST+RS5+Gi+CNO(4)	CRST+RS5+Veh vs. CRST+RS5+Gi+CNO	p = 0.6623
2l	CON(4), 4 data points CRST(4), 4 data points CRST+RS5+Veh(4), 4 data points CRST+RS5+Gi+CNO(4), 4 data points	One-way ANOVA, Newman-Keuls post-hoc test	CORT	F (3, 12) = 54.89, p < 0.0001	CON(4) CRST(4) CRST+RS5+Veh(4) CRST+RS5+Gi+CNO(4)	CON vs. CRST	p < 0.01
						CON vs. CRST+RS5+Gi+CNO	p < 0.01
						CRST vs. CRST+RS5+Veh	p < 0.01
						CRST+RS5+Veh vs. CRST+RS5+Gi+CNO	p < 0.01
2m	CON(6) CRST(6) CRST+RS5+Veh(6) CRST+RS5+Gi+CNO(6)	One-way ANOVA, Newman-Keuls post-hoc test		F (3, 20) = 9.979, p = 0.0003	CON(6) CRST(6) CRST+RS5+Veh(6) CRST+RS5+Gi+CNO(6)	CON vs. CRST	p < 0.01
						CON vs. CRST+RS5+Gi+CNO	p < 0.01
						CRST vs. CRST+RS5+Veh	p < 0.01
						CRST+RS5+Veh vs. CRST+RS5+Gi+CNO	p < 0.01
2n	CON(6) CRST(6) CRST+RS5+Veh(6) CRST+RS5+Gi+CNO(6)	One-way ANOVA, Newman-Keuls post-hoc test		F (3, 20) = 11.98, p = 0.0001	CON(6) CRST(6) CRST+RS5+Veh(6) CRST+RS5+Gi+CNO(6)	CON vs. CRST	p < 0.01
						CON vs. CRST+RS5+Gi+CNO	p < 0.01
						CRST vs. CRST+RS5+Veh	p < 0.01
						CRST+RS5+Veh vs. CRST+RS5+Gi+CNO	p < 0.01
2o	CON(6) CRST(6) CRST+RS5+Veh(6) CRST+RS5+Gi+CNO(6)	One-way ANOVA, Newman-Keuls post-hoc test		F (3, 20) = 5.363, p = 0.0071	CON(6) CRST(6) CRST+RS5+Veh(6) CRST+RS5+Gi+CNO(6)	CON vs. CRST	p < 0.05
						CON vs. CRST+RS5+Gi+CNO	p < 0.05
						CRST vs. CRST+RS5+Veh	p < 0.05
						CRST+RS5+Veh vs. CRST+RS5+Gi+CNO	p < 0.05
2s	CRST+Veh(4), 8 data points CRST+Gq+CNO(4), 8 data points	Two-sided Student's t-test	PVN	t = 2.496, df = 14	CRST+Veh(4) CRST+Gq+CNO(4)	CRST+Veh vs. CRST+Gq+CNO	p = 0.0257
2t	CRST+Veh(4), 8 data points CRST+Gi+CNO(4), 8 data points	Two-sided Student's t-test	PVN	t = 0.2047, df = 14	CRST+Veh(4) CRST+Gi+CNO(4)	CRST+Veh vs. CRST+Gi+CNO	p = 0.8407
2u	CON(4), 4 data points CRST+Gq+Veh(4), 4 data points CRST+Gi+Veh(4), 4 data points CRST+RS5+Gq+CNO(4), 4 data points CRST+RS5+Gi+CNO(4), 4 data points	One-way ANOVA, Newman-Keuls post-hoc test	CORT	F (4, 15) = 9.484, p = 0.0005	CON(4) CRST+Gq+Veh(4) CRST+Gi+Veh(4) CRST+RS5+Gq+CNO(4) CRST+RS5+Gi+CNO(4)	CON vs. CRST+Gq+Veh	p < 0.01
						CON vs. CRST+Gi+Veh	p < 0.01
						CRST+Gq+Veh vs. CRST+Gq+CNO	p < 0.01
						CRST+Gi+Veh vs. CRST+Gi+CNO	ns
						CRST+Gq+CNO vs. CRST+Gi+CNO	p < 0.01
2v	CON(6) CRST+Gq+Veh(6) CRST+Gi+Veh(6) CRST+RS5+Gq+CNO(6) CRST+RS5+Gi+CNO(6)	One-way ANOVA, Newman-Keuls post-hoc test		F (4, 25) = 14.83, p < 0.0001	CON(6) CRST+Gq+Veh(6) CRST+Gi+Veh(6) CRST+RS5+Gq+CNO(6) CRST+RS5+Gi+CNO(6)	CON vs. CRST+Gq+Veh	p < 0.01
						CON vs. CRST+Gi+Veh	p < 0.01
						CRST+Gq+Veh vs. CRST+Gq+CNO	p < 0.01
						CRST+Gi+Veh vs. CRST+Gi+CNO	ns
						CRST+Gq+CNO vs. CRST+Gi+CNO	p < 0.01
2w	CON(6) CRST+Gq+Veh(6) CRST+Gi+Veh(6) CRST+RS5+Gq+CNO(6) CRST+RS5+Gi+CNO(6)	One-way ANOVA, Newman-Keuls post-hoc test		F (4, 25) = 10.91, p < 0.0001	CON(6) CRST+Gq+Veh(6) CRST+Gi+Veh(6) CRST+RS5+Gq+CNO(6) CRST+RS5+Gi+CNO(6)	CON vs. CRST+Gq+Veh	p < 0.01
						CON vs. CRST+Gi+Veh	p < 0.01
						CRST+Gq+Veh vs. CRST+Gq+CNO	p < 0.01
						CRST+Gi+Veh vs. CRST+Gi+CNO	ns
						CRST+Gq+CNO vs. CRST+Gi+CNO	p < 0.01
2x	CON(6) CRST+Gq+Veh(6) CRST+Gi+Veh(6) CRST+RS5+Gq+CNO(6) CRST+RS5+Gi+CNO(6)	One-way ANOVA, Newman-Keuls post-hoc test		F (4, 25) = 12.68, p < 0.0001	CON(6) CRST+Gq+Veh(6) CRST+Gi+Veh(6) CRST+RS5+Gq+CNO(6) CRST+RS5+Gi+CNO(6)	CON vs. CRST+Gq+Veh	p < 0.01
						CON vs. CRST+Gi+Veh	p < 0.01
						CRST+Gq+Veh vs. CRST+Gq+CNO	p < 0.01
						CRST+Gi+Veh vs. CRST+Gi+CNO	ns
						CRST+Gq+CNO vs. CRST+Gi+CNO	p < 0.01
3a	Y-CON(4), 4 data points Y-2hRST(4), 4 data points A-CON(4), 4 data points A-2hRST(4), 4 data points	Two-sided Student's t-test	CORT	t = 6.324, df = 6	Y-CON(4) Y-2hRST(4) A-CON(4) A-2hRST(4)	Y-CON vs. Y-2hRST	p = 0.0007
		Two-sided Student's t-test	CORT	t = 2.975, df = 6		Y-CON vs. A-CON	p = 0.0248
		Two-sided Student's t-test	CORT	t = 5.004, df = 6		A-CON vs. A-2hRST	p = 0.0024
6a	CON(4), 2 repeats GC(4), 2 repeats	Two-sided Student's t-test	GR	t = 6.942, df = 14	CON(4) GC(4)	CON vs. GC	p < 0.01
	CON(4), 2 repeats GC(4), 2 repeats	Two-sided Student's t-test	Fkbp5	t = 24.01, df = 14	CON(4) GC(4)	CON vs. GC	p < 0.01
	CON(4), 2 repeats GC(4), 2 repeats	Two-sided Student's t-test	Fkbp4	t =4.518, df = 14	CON(4) GC(4)	CON vs. GC	p = 0.0005
	CON(4), 2 repeats GC(4), 2 repeats	Two-sided Student's t-test	Hsp90aa1	t = 4.905, df = 14	CON(4) GC(4)	CON vs. GC	p = 0.0002
	CON(4), 2 repeats GC(4), 2 repeats	Two-sided Student's t-test	Sgk1	t = 3.080, df = 14	CON(4) GC(4)	CON vs. GC	p = 0.0082
	CON(4), 2 repeats GC(4), 2 repeats	Two-sided Student's t-test	Mkp1	t = 6.051, df = 14	CON(4) GC(4)	CON vs. GC	p < 0.01
6b	CON(4), 2 repeats GC(4), 2 repeats	Two-sided Student's t-test	HDAC2	t = 3.272, df = 14	CON(4) GC(4)	CON vs. GC	p = 0.0056
	CON(4), 2 repeats GC(4), 2 repeats	Two-sided Student's t-test	Sirt1	t = 4.468, df = 14	CON(4) GC(4)	CON vs. GC	p = 0.0005
	CON(4), 2 repeats GC(4), 2 repeats	Two-sided Student's t-test	Mecp2	t = 4.973, df = 14	CON(4) GC(4)	CON vs. GC	p = 0.0002
6c	siCON(4), 2 repeats siGC(4), 2 repeats	Two-sided Student's t-test	GR	t = 7.874, df = 14	siCON(4) siGC(4)	siCON vs. siGC	p < 0.01
	siCON(4), 2 repeats siGC(4), 2 repeats	Two-sided Student's t-test	Fkbp5	t = 2.366, df = 14	siCON(4) siGC(4)	siCON vs. siGC	p = 0.0329
	siCON(4), 2 repeats siGC(4), 2 repeats	Two-sided Student's t-test	Sgk1	t = 0.6657, df = 14	siCON(4) siGC(4)	siCON vs. siGC	p = 0.5165
	siCON(4), 2 repeats siGC(4), 2 repeats	Two-sided Student's t-test	Mecp2	t = 0.2656, df = 14	siCON(4) siGC(4)	siCON vs. siGC	p = 0.7944
6d	siCON(4), 2 repeats siHDAC2(4), 2 repeats	Two-sided Student's t-test	HDAC2	t = 7.784, df = 14	siCON(4) siHDAC2(4)	siCON vs. siHDAC2	p < 0.01
	siCON(4), 2 repeats siHDAC2(4), 2 repeats	Two-sided Student's t-test	GR	t = 1.167, df = 14	siCON(4) siHDAC2(4)	siCON vs. siHDAC2	p = 0.2629
	siCON(4), 2 repeats siHDAC2(4), 2 repeats	Two-sided Student's t-test	Fkbp5	t = 2.255, df = 14	siCON(4) siHDAC2(4)	siCON vs. siHDAC2	p = 0.0407
	siCON(4), 2 repeats siHDAC2(4), 2 repeats	Two-sided Student's t-test	Sgk1	t = 14.49, df = 14	siCON(4) siHDAC2(4)	siCON vs. siHDAC2	p < 0.01
	siCON(4), 2 repeats siHDAC2(4), 2 repeats	Two-sided Student's t-test	Mecp2	t = 3.180, df = 14	siCON(4) siHDAC2(4)	siCON vs. siHDAC2	p = 0.0067
6e	siCON(4), 2 repeats siMecp2(4), 2 repeats	Two-sided Student's t-test	Mecp2	t = 9.958, df = 14	siCON(4) siMecp2(4)	siCON vs. siMecp2	p < 0.01
	siCON(4), 2 repeats siMecp2(4), 2 repeats	Two-sided Student's t-test	GR	t =0.4879, df = 14	siCON(4) siMecp2(4)	siCON vs. siMecp2	p = 0.6331
	siCON(4), 2 repeats siMecp2(4), 2 repeats	Two-sided Student's t-test	Fkbp5	t =2.571, df = 14	siCON(4) siMecp2(4)	siCON vs. siMecp2	p = 0.0222
	siCON(4), 2 repeats siMecp2(4), 2 repeats	Two-sided Student's t-test	Fkbp4	t = 0.3869, df = 14	siCON(4) siMecp2(4)	siCON vs. siMecp2	p = 0.7047
	siCON(4), 2 repeats siMecp2(4), 2 repeats	Two-sided Student's t-test	Hsp90aa1	t = 0.04605, df = 14	siCON(4) siMecp2(4)	siCON vs. siMecp2	p = 0.9639
	siCON(4), 2 repeats siMecp2(4), 2 repeats	Two-sided Student's t-test	Sgk1	t = 3.550, df = 14	siCON(4) siMecp2(4)	siCON vs. siMecp2	p = 0.0032
	siCON(4), 2 repeats siMecp2(4), 2 repeats	Two-sided Student's t-test	Mkp1	t = 0.8848, df = 14	siCON(4) siMecp2(4)	siCON vs. siMecp2	p = 0.3912
6f	siCON(4), 2 repeats siMecp2(4), 2 repeats	Two-sided Student's t-test	BDNF	t = 4.119, df = 14	siCON(4) siMecp2(4)	siCON vs. siMecp2	p = 0.0010
	siCON(4), 2 repeats siMecp2(4), 2 repeats	Two-sided Student's t-test	TrkB	t = 2.377, df = 14	siCON(4) siMecp2(4)	siCON vs. siMecp2	p = 0.0322
6g	CON(3), 3 repeats GC(3), 3 repeats pMecp2(3), 3 repeats	One-way ANOVA, Newman-Keuls post-hoc test	Mecp2	F (2, 15) = 19.84, p < 0.0001	CON(3) GC(3) pMecp2(3)	CON vs. GC	p < 0.05
						CON vs. pMecp2	p < 0.01
						GC vs. pMecp2	p < 0.01
	CON(3), 3 repeats GC(3), 3 repeats pMecp2(3), 3 repeats	One-way ANOVA, Newman-Keuls post-hoc test	GR	F (2, 15) = 11.25, p = 0.0010	CON(3) GC(3) pMecp2(3)	CON vs. GC	p < 0.01
						CON vs. pMecp2	p < 0.01
						GC vs. pMecp2	ns
	CON(3), 3 repeats GC(3), 3 repeats pMecp2(3), 3 repeats	One-way ANOVA, Newman-Keuls post-hoc test	Fkbp5	F (2, 15) = 36.54, p < 0.0001	CON(3) GC(3) pMecp2(3)	CON vs. GC	p < 0.01
						CON vs. pMecp2	ns
						GC vs. pMecp2	p < 0.01
	CON(3), 3 repeats GC(3), 3 repeats pMecp2(3), 3 repeats	One-way ANOVA, Newman-Keuls post-hoc test	Fkbp4	F (2, 15) = 7.658, p = 0.0051	CON(3) GC(3) pMecp2(3)	CON vs. GC	p < 0.01
						CON vs. pMecp2	p < 0.01
						GC vs. pMecp2	ns
	CON(3), 3 repeats GC(3), 3 repeats pMecp2(3), 3 repeats	One-way ANOVA, Newman-Keuls post-hoc test	Hsp90aa1	F (2, 15) = 13.75, p = 0.0004	CON(3) GC(3) pMecp2(3)	CON vs. GC	p < 0.05
						CON vs. pMecp2	p < 0.05
						GC vs. pMecp2	p < 0.01
	CON(3), 3 repeats GC(3), 3 repeats pMecp2(3), 3 repeats	One-way ANOVA, Newman-Keuls post-hoc test	Sgk1	F (2, 15) = 49.70, p < 0.0001	CON(3) GC(3) pMecp2(3)	CON vs. GC	p < 0.01
						CON vs. pMecp2	ns
						GC vs. pMecp2	p < 0.01
	CON(3), 3 repeats GC(3), 3 repeats pMecp2(3), 3 repeats	One-way ANOVA, Newman-Keuls post-hoc test	Mkp1	F (2, 15) = 19.84, p < 0.0001	CON(3) GC(3) pMecp2(3)	CON vs. GC	p < 0.01
						CON vs. pMecp2	p < 0.01
						GC vs. pMecp2	ns
6h	CON(3), 3 repeats GC(3), 3 repeats pMecp2(3), 3 repeats	One-way ANOVA, Newman-Keuls post-hoc test	BDNF	F (2, 15) = 14.04, p = 0.0004	CON(3) GC(3) pMecp2(3)	CON vs. GC	p < 0.01
						CON vs. pMecp2	ns
						GC vs. pMecp2	p < 0.01
	CON(3), 3 repeats GC(3), 3 repeats pMecp2(3), 3 repeats	One-way ANOVA, Newman-Keuls post-hoc test	TrkB	F (2, 15) = 7.424, p = 0.0057	CON(3) GC(3) pMecp2(3)	CON vs. GC	p < 0.01
						CON vs. pMecp2	ns
						GC vs. pMecp2	p < 0.01
6i	CON(4), 2 repeats GC+siCON(4), 2 repeats GC+siSgk1(4), 2 repeats	One-way ANOVA, Newman-Keuls post-hoc test	Sgk1	F (2, 15) = 33.99, p < 0.0001	CON(4) GC+siCON(4) GC+siSgk1(4)	CON vs. GC+siCON	p < 0.01
						CON vs. GC+siSgk1	p < 0.05
						GC vs. GC+siSgk1	p < 0.01
	CON(4), 2 repeats GC+siCON(4), 2 repeats GC+siSgk1(4), 2 repeats	One-way ANOVA, Newman-Keuls post-hoc test	GR	F (2, 15) = 19.29, p < 0.0001	CON(4) GC+siCON(4) GC+siSgk1(4)	CON vs. GC+siCON	p < 0.01
						CON vs. GC+siSgk1	p < 0.01
						GC vs. GC+siSgk1	ns
	CON(4), 2 repeats GC+siCON(4), 2 repeats GC+siSgk1(4), 2 repeats	One-way ANOVA, Newman-Keuls post-hoc test	Fkbp5	F (2, 15) = 55.58, p < 0.0001	CON(4) GC+siCON(4) GC+siSgk1(4)	CON vs. GC+siCON	p < 0.01
						CON vs. GC+siSgk1	p < 0.01
						GC vs. GC+siSgk1	ns
	CON(4), 2 repeats GC+siCON(4), 2 repeats GC+siSgk1(4), 2 repeats	One-way ANOVA, Newman-Keuls post-hoc test	Fkbp4	F (2, 15) = 28.88, p < 0.0001	CON(4) GC+siCON(4) GC+siSgk1(4)	CON vs. GC+siCON	p < 0.01
						CON vs. GC+siSgk1	p < 0.01
						GC vs. GC+siSgk1	ns
	CON(4), 2 repeats GC+siCON(4), 2 repeats GC+siSgk1(4), 2 repeats	One-way ANOVA, Newman-Keuls post-hoc test	Hsp90aa1	F (2, 15) = 9.904, p = 0.0018	CON(4) GC+siCON(4) GC+siSgk1(4)	CON vs. GC+siCON	p < 0.01
						CON vs. GC+siSgk1	p < 0.01
						GC vs. GC+siSgk1	ns
	CON(4), 2 repeats GC+siCON(4), 2 repeats GC+siSgk1(4), 2 repeats	One-way ANOVA, Newman-Keuls post-hoc test	Mkp1	F (2, 15) = 191.3, p < 0.0001	CON(4) GC+siCON(4) GC+siSgk1(4)	CON vs. GC+siCON	p < 0.01
						CON vs. GC+siSgk1	p < 0.01
						GC vs. GC+siSgk1	p < 0.01
	CON(4), 2 repeats GC+siCON(4), 2 repeats GC+siSgk1(4), 2 repeats	One-way ANOVA, Newman-Keuls post-hoc test	HDAC2	F (2, 15) = 8.289, p = 0.0038	CON(4) GC+siCON(4) GC+siSgk1(4)	CON vs. GC+siCON	p < 0.01
						CON vs. GC+siSgk1	p < 0.01
						GC vs. GC+siSgk1	ns
	CON(4), 2 repeats GC+siCON(4), 2 repeats GC+siSgk1(4), 2 repeats	One-way ANOVA, Newman-Keuls post-hoc test	Sirt1	F (2, 15) = 9.197, p = 0.0025	CON(4) GC+siCON(4) GC+siSgk1(4)	CON vs. GC+siCON	p < 0.01
						CON vs. GC+siSgk1	p < 0.01
						GC vs. GC+siSgk1	ns
	CON(4), 2 repeats GC+siCON(4), 2 repeats GC+siSgk1(4), 2 repeats	One-way ANOVA, Newman-Keuls post-hoc test	Mecp2	F (2, 15) = 9.802, p = 0.0019	CON(4) GC+siCON(4) GC+siSgk1(4)	CON vs. GC+siCON	p < 0.01
						CON vs. GC+siSgk1	p < 0.01
						GC vs. GC+siSgk1	ns
6j	CON(4), 2 repeats GC+siCON(4), 2 repeats GC+siSgk1(4), 2 repeats	One-way ANOVA, Newman-Keuls post-hoc test	BDNF	F (2, 15) =9.802, p = 0.0019	CON(4) GC+siCON(4) GC+siSgk1(4)	CON vs. GC+siCON	p < 0.01
						CON vs. GC+siSgk1	p < 0.01
						GC vs. GC+siSgk1	ns
	CON(4), 2 repeats GC+siCON(4), 2 repeats GC+siSgk1(4), 2 repeats	One-way ANOVA, Newman-Keuls post-hoc test	TrkB	F (2, 15) = 26.28, p < 0.0001	CON(4) GC+siCON(4) GC+siSgk1(4)	CON vs. GC+siCON	p < 0.01
						CON vs. GC+siSgk1	p < 0.01
						GC vs. GC+siSgk1	ns
6k	CON(4), 2 repeats GC+siCON(4), 2 repeats GC+siFkbp5(4), 2 repeats	One-way ANOVA, Newman-Keuls post-hoc test	Fkbp5	F (2, 21) = 61.14, p < 0.0001	CON(4) GC+siCON(4) GC+siFkbp5(4)	CON vs. GC+siCON	p < 0.01
						CON vs. GC+siFkbp51	p < 0.01
						GC vs. GC+siFlbp51	p < 0.01
	CON(4), 2 repeats GC+siCON(4), 2 repeats GC+siFkbp5(4), 2 repeats	One-way ANOVA, Newman-Keuls post-hoc test	GR	F (2, 21) = 7.951, p= 0.0027	CON(4) GC+siCON(4) GC+siFkbp5(4)	CON vs. GC+siCON	p < 0.01
						CON vs. GC+siFkbp51	p < 0.01
						GC vs. GC+siFlbp51	ns
	CON(4), 2 repeats GC+siCON(4), 2 repeats GC+siFkbp5(4), 2 repeats	One-way ANOVA, Newman-Keuls post-hoc test	Fkbp4	F (2, 21) = 31.11, p < 0.0001	CON(4) GC+siCON(4) GC+siFkbp5(4)	CON vs. GC+siCON	p < 0.01
						CON vs. GC+siFkbp51	p < 0.01
						GC vs. GC+siFlbp51	ns
	CON(4), 2 repeats GC+siCON(4), 2 repeats GC+siFkbp5(4), 2 repeats	One-way ANOVA, Newman-Keuls post-hoc test	Hsp90aa1	F (2, 21) = 48.87, p < 0.0001	CON(4) GC+siCON(4) GC+siFkbp5(4)	CON vs. GC+siCON	p < 0.01
						CON vs. GC+siFkbp51	p < 0.01
						GC vs. GC+siFlbp51	ns
	CON(4), 2 repeats GC+siCON(4), 2 repeats GC+siFkbp5(4), 2 repeats	One-way ANOVA, Newman-Keuls post-hoc test	Sgk1	F (2, 21) = 34.19, p < 0.0001	CON(4) GC+siCON(4) GC+siFkbp5(4)	CON vs. GC+siCON	p < 0.01
						CON vs. GC+siFkbp51	p < 0.01
						GC vs. GC+siFlbp51	ns
	CON(4), 2 repeats GC+siCON(4), 2 repeats GC+siFkbp5(4), 2 repeats	One-way ANOVA, Newman-Keuls post-hoc test	Mkp1	F (2, 21) = 78.00, p < 0.0001	CON(4) GC+siCON(4) GC+siFkbp5(4)	CON vs. GC+siCON	p < 0.01
						CON vs. GC+siFkbp51	p < 0.01
						GC vs. GC+siFlbp51	p < 0.01
	CON(4), 2 repeats GC+siCON(4), 2 repeats GC+siFkbp5(4), 2 repeats	One-way ANOVA, Newman-Keuls post-hoc test	HDAC2	F (2, 21) = 6.055, p = 0.0084	CON(4) GC+siCON(4) GC+siFkbp5(4)	CON vs. GC+siCON	p < 0.01
						CON vs. GC+siFkbp51	p < 0.05
						GC vs. GC+siFlbp51	ns
	CON(4), 2 repeats GC+siCON(4), 2 repeats GC+siFkbp5(4), 2 repeats	One-way ANOVA, Newman-Keuls post-hoc test	Sirt1	F (2, 21) = 30.49, p < 0.0001	CON(4) GC+siCON(4) GC+siFkbp5(4)	CON vs. GC+siCON	p < 0.01
						CON vs. GC+siFkbp51	p < 0.01
						GC vs. GC+siFlbp51	ns
	CON(4), 2 repeats GC+siCON(4), 2 repeats GC+siFkbp5(4), 2 repeats	One-way ANOVA, Newman-Keuls post-hoc test	Mecp2	F (2, 21) = 8.712, p = 0.0018	CON(4) GC+siCON(4) GC+siFkbp5(4)	CON vs. GC+siCON	p < 0.01
						CON vs. GC+siFkbp51	p < 0.01
						GC vs. GC+siFlbp51	ns
6l	CON(4), 2 repeats GC+siCON(4), 2 repeats GC+siSgk1(4), 2 repeats	One-way ANOVA, Newman-Keuls post-hoc test	BDNF	F (2, 21) = 74.41, p < 0.0001	CON(4) GC+siCON(4) GC+siSgk1(4)	CON vs. GC+siCON	p < 0.01
						CON vs. GC+siFkbp51	p < 0.01
						GC vs. GC+siFlbp51	ns
	CON(4), 2 repeats GC+siCON(4), 2 repeats GC+siSgk1(4), 2 repeats	One-way ANOVA, Newman-Keuls post-hoc test	TrkB	F (2, 21) = 52.81, p < 0.0001	CON(4) GC+siCON(4) GC+siSgk1(4)	CON vs. GC+siCON	p < 0.01
						CON vs. GC+siFkbp51	p < 0.01
						GC vs. GC+siFlbp51	ns
6m	CON(2), 2 repeats GC(2), 2 repeats	Two-sided Student's t-test	Fkbp5 P1	t = 4.793, df = 14	CON(2) GC(2)	CON vs. GC	p = 0.0003
	CON(2), 2 repeats GC(2), 2 repeats	Two-sided Student's t-test	Fkbp5 P2	t = 3.479, df = 14	CON(2) GC(2)	CON vs. GC	p = 0.0037
7c	CON(4), 8 data points CRST(4), 8 data points	Two-sided Student's t-test	GR	t = 3.163, df = 14	CON(4) CRST(4)	CON vs. CRST	p = 0.0069
7d	Y-CON(4), 4 repeats Y-CRST(4), 4 repeats Y-CRST+RS5(4), 4 repeats A-CON(4), 4 repeats A-RST7d(4), 4 repeats A-RST7d+RS5(4), 4 repeats	One-way ANOVA, Newman-Keuls post-hoc test	GR	F (2, 21) = 12.23, p = 0.0003	Y-CON(4) Y-CRST(4) Y-CRST+RS5(4) A-CON(4) A-RST7d(4) A-RST7d+RS5(4)	Y-CON vs. Y-CRST	p < 0.01
						Y-CRST vs. Y-RS5	p < 0.01
		One-way ANOVA, Newman-Keuls post-hoc test		F (2, 21) = 12.83, p = 0.0002		A-CON vs. A-RST7d	p < 0.01
						A-RST7d vs. A-RST7d+RS5	p < 0.01
		Two-sided Student's t-test		t = 4.793, df = 14		Y-CON vs. A-CON	p = 0.0003
	Y-CON(4), 4 repeats Y-CRST(4), 4 repeats Y-CRST+RS5(4), 4 repeats A-CON(4), 4 repeats A-RST7d(4), 4 repeats A-RST7d+RS5(4), 4 repeats	One-way ANOVA, Newman-Keuls post-hoc test	Fkbp5	F (2, 21) = 23.99, p < 0.0001	Y-CON(4) Y-CRST(4) Y-CRST+RS5(4) A-CON(4) A-RST7d(4) A-RST7d+RS5(4)	Y-CON vs. Y-CRST	p < 0.01
						Y-CRST vs. Y-RS5	p < 0.01
		One-way ANOVA, Newman-Keuls post-hoc test		F (2, 21) = 14.44, p = 0.0001		A-CON vs. A-RST7d	p < 0.01
						A-RST7d vs. A-RST7d+RS5	p < 0.01
		Two-sided Student's t-test		t = 2.565, df = 14		Y-CON vs. A-CON	p = 0.0224
	Y-CON(4), 4 repeats Y-CRST(4), 4 repeats Y-CRST+RS5(4), 4 repeats A-CON(4), 4 repeats A-RST7d(4), 4 repeats A-RST7d+RS5(4), 4 repeats	One-way ANOVA, Newman-Keuls post-hoc test	Sgk1	F (2, 21) = 25.49, p < 0.0001	Y-CON(4) Y-CRST(4) Y-CRST+RS5(4) A-CON(4) A-RST7d(4) A-RST7d+RS5(4)	Y-CON vs. Y-CRST	p < 0.01
						Y-CRST vs. Y-RS5	p < 0.01
		One-way ANOVA, Newman-Keuls post-hoc test		F (2, 21) = 10.56, p = 0.0007		A-CON vs. A-RST7d	p < 0.01
						A-RST7d vs. A-RST7d+RS5	p < 0.05
		Two-sided Student's t-test		t = 3.282, df = 14		Y-CON vs. A-CON	p = 0.0055
7e	Y-CON(4), 4 repeats Y-CRST(4), 4 repeats Y-CRST+RS5(4), 4 repeats A-CON(4), 4 repeats A-RST7d(4), 4 repeats A-RST7d+RS5(4), 4 repeats	One-way ANOVA, Newman-Keuls post-hoc test	Mecp2	F (2, 21) = 36.93, p < 0.0001	Y-CON(4) Y-CRST(4) Y-CRST+RS5(4) A-CON(4) A-RST7d(4) A-RST7d+RS5(4)	Y-CON vs. Y-CRST	p < 0.01
						Y-CRST vs. Y-RS5	p < 0.01
		One-way ANOVA, Newman-Keuls post-hoc test		F (2, 21) = 40.22, p < 0.0001		A-CON vs. A-RST7d	ns
						A-RST7d vs. A-RST7d+RS5	p < 0.01
		Two-sided Student's t-test		t = 2.296, df = 14		Y-CON vs. A-CON	p = 0.0376
	Y-CON(4), 4 repeats Y-CRST(4), 4 repeats Y-CRST+RS5(4), 4 repeats A-CON(4), 4 repeats A-RST7d(4), 4 repeats A-RST7d+RS5(4), 4 repeats	One-way ANOVA, Newman-Keuls post-hoc test	Sirt1	F (2, 21) = 1.835, p = 0.1843	Y-CON(4) Y-CRST(4) Y-CRST+RS5(4) A-CON(4) A-RST7d(4) A-RST7d+RS5(4)	Y-CON vs. Y-CRST	ns
						Y-CRST vs. Y-RS5	ns
		One-way ANOVA, Newman-Keuls post-hoc test		F (2, 21) = 1.949, p = 0.1674		A-CON vs. A-RST7d	ns
						A-RST7d vs. A-RST7d+RS5	ns
		Two-sided Student's t-test		t = 3.069, df = 14		Y-CON vs. A-CON	p = 0.0083
	Y-CON(4), 4 repeats Y-CRST(4), 4 repeats Y-CRST+RS5(4), 4 repeats A-CON(4), 4 repeats A-RST7d(4), 4 repeats A-RST7d+RS5(4), 4 repeats	One-way ANOVA, Newman-Keuls post-hoc test	HDAC2	F (2, 21) = 5.855, p = 0.0095	Y-CON(4) Y-CRST(4) Y-CRST+RS5(4) A-CON(4) A-RST7d(4) A-RST7d+RS5(4)	Y-CON vs. Y-CRST	p < 0.05
						Y-CRST vs. Y-RS5	p < 0.05
		One-way ANOVA, Newman-Keuls post-hoc test		F (2, 21) = 3.890, p = 0.0366		A-CON vs. A-RST7d	ns
						A-RST7d vs. A-RST7d+RS5	ns
		Two-sided Student's t-test		t = 0.1949, df = 14		Y-CON vs. A-CON	p = 0.8482
7f	Y-CON(4), 4 repeats Y-CRST(4), 4 repeats Y-CRST+RS5(4), 4 repeats A-CON(4), 4 repeats A-RST7d(4), 4 repeats A-RST7d+RS5(4), 4 repeats	One-way ANOVA, Newman-Keuls post-hoc test	NR1	F (2, 21) = 17.47, p < 0.0001	Y-CON(4) Y-CRST(4) Y-CRST+RS5(4) A-CON(4) A-RST7d(4) A-RST7d+RS5(4)	Y-CON vs. Y-CRST	p < 0.01
						Y-CRST vs. Y-RS5	p < 0.01
		One-way ANOVA, Newman-Keuls post-hoc test		F (2, 21) = 11.30, p = 0.0005		A-CON vs. A-RST7d	p < 0.01
						A-RST7d vs. A-RST7d+RS5	p < 0.01
		Two-sided Student's t-test		t = 2.206, df = 14		Y-CON vs. A-CON	p = 0.0446
	Y-CON(4), 4 repeats Y-CRST(4), 4 repeats Y-CRST+RS5(4), 4 repeats A-CON(4), 4 repeats A-RST7d(4), 4 repeats A-RST7d+RS5(4), 4 repeats	One-way ANOVA, Newman-Keuls post-hoc test	NR2A	F (2, 21) = 0.6845, p = 0.5152	Y-CON(4) Y-CRST(4) Y-CRST+RS5(4) A-CON(4) A-RST7d(4) A-RST7d+RS5(4)	Y-CON vs. Y-CRST	ns
						Y-CRST vs. Y-RS5	ns
		One-way ANOVA, Newman-Keuls post-hoc test		F (2, 21) = 9.726, p = 0.0010		A-CON vs. A-RST7d	p < 0.01
						A-RST7d vs. A-RST7d+RS5	ns
		Two-sided Student's t-test		t = 4.753, df = 14		Y-CON vs. A-CON	p = 0.0003
	Y-CON(4), 4 repeats Y-CRST(4), 4 repeats Y-CRST+RS5(4), 4 repeats A-CON(4), 4 repeats A-RST7d(4), 4 repeats A-RST7d+RS5(4), 4 repeats	One-way ANOVA, Newman-Keuls post-hoc test	NR2B	F (2, 21) = 14.87, p < 0.0001	Y-CON(4) Y-CRST(4) Y-CRST+RS5(4) A-CON(4) A-RST7d(4) A-RST7d+RS5(4)	Y-CON vs. Y-CRST	p < 0.05
						Y-CRST vs. Y-RS5	p < 0.01
		One-way ANOVA, Newman-Keuls post-hoc test		F (2, 21) = 14.97, p < 0.0001		A-CON vs. A-RST7d	p < 0.01
						A-RST7d vs. A-RST7d+RS5	p < 0.01
		Two-sided Student's t-test		t = 3.611, df = 14		Y-CON vs. A-CON	p = 0.0028
7h	Y-CON(4), 8 data points Y-CRST(4), 8 data points Y-CRST+RS5(4), 8 data points A-CON(4), 8 data points A-RST7d(4), 8 data points A-RST7d+RS5(4), 8 data points	One-way ANOVA, Newman-Keuls post-hoc test	Mecp2	F (2, 21) = 7.857, p = 0.0028	Y-CON(4) Y-CRST(4) Y-CRST+RS5(4) A-CON(4) A-RST7d(4) A-RST7d+RS5(4)	Y-CON vs. Y-CRST	p < 0.05
						Y-CRST vs. Y-RS5	p < 0.01
		One-way ANOVA, Newman-Keuls post-hoc test		F (2, 21) = 11.22, p = 0.0005		A-CON vs. A-RST7d	ns
						A-RST7d vs. A-RST7d+RS5	p < 0.01
		Two-sided Student's t-test		t = 3.232, df = 14		Y-CON vs. A-CON	p = 0.0060
7j	Y-CON(4), 8 data points Y-CRST(4), 8 data points Y-CRST+RS5(4), 8 data points A-CON(4), 8 data points A-RST7d(4), 8 data points A-RST7d+RS5(4), 8 data points	One-way ANOVA, Newman-Keuls post-hoc test	Fkbp5	F (2, 21) = 36.87, p < 0.0001	Y-CON(4) Y-CRST(4) Y-CRST+RS5(4) A-CON(4) A-RST7d(4) A-RST7d+RS5(4)	Y-CON vs. Y-CRST	p < 0.01
						Y-CRST vs. Y-RS5	p < 0.01
		One-way ANOVA, Newman-Keuls post-hoc test		F (2, 21) = 12.59, p = 0.0003		A-CON vs. A-RST7d	p < 0.01
						A-RST7d vs. A-RST7d+RS5	p < 0.01
		Two-sided Student's t-test		t = 1.414, df = 14		Y-CON vs. A-CON	p = 0.1793
7l	CON(4), 3 repeats CRST+siCON(4), 3 repeats CRST+siFkbp5(4), 3 repeats	One-way ANOVA, Newman-Keuls post-hoc test	Fkbp5	F (2, 15) = 33.17, p < 0.0001	CON(4) CRST+siCON(4) CRST+siFkbp5(4)	CON vs. CRST+siCON	p < 0.01
						CRST+siCON vs. CRST+siFkbp5	p < 0.01
7m	CON(4), 3 repeats CRST+siCON(4), 3 repeats CRST+siFkbp5(4), 3 repeats	One-way ANOVA, Newman-Keuls post-hoc test	GR	F (2, 15) = 10.76, p = 0.0013	CON(4) CRST+siCON(4) CRST+siFkbp5(4)	CON vs. CRST+siCON	p < 0.01
						CON vs. CRST+siFkbp5	p < 0.01
						CRST+siCON vs. CRST+siFkbp5	ns
	CON(4), 3 repeats CRST+siCON(4), 3 repeats CRST+siFkbp5(4), 3 repeats	One-way ANOVA, Newman-Keuls post-hoc test	Fkbp4	F (2, 15) = 8.540, p = 0.0033	CON(4) CRST+siCON(4) CRST+siFkbp5(4)	CON vs. CRST+siCON	p < 0.01
						CON vs. CRST+siFkbp5	ns
						CRST+siCON vs. CRST+siFkbp5	p < 0.01
	CON(4), 3 repeats CRST+siCON(4), 3 repeats CRST+siFkbp5(4), 3 repeats	One-way ANOVA, Newman-Keuls post-hoc test	Hsp90aa1	F (2, 15) = 6.918, p = 0.0074	CON(4) CRST+siCON(4) CRST+siFkbp5(4)	CON vs. CRST+siCON	p < 0.01
						CON vs. CRST+siFkbp5	p < 0.05
						CRST+siCON vs. CRST+siFkbp5	ns
	CON(4), 3 repeats CRST+siCON(4), 3 repeats CRST+siFkbp5(4), 3 repeats	One-way ANOVA, Newman-Keuls post-hoc test	Sgk1	F (2, 15) = 33.17, p < 0.0001	CON(4) CRST+siCON(4) CRST+siFkbp5(4)	CON vs. CRST+siCON	p < 0.05
						CON vs. CRST+siFkbp5	p < 0.05
						CRST+siCON vs. CRST+siFkbp5	ns
7n	CON(4), 3 repeats CRST+siCON(4), 3 repeats CRST+siFkbp5(4), 3 repeats	One-way ANOVA, Newman-Keuls post-hoc test	NR1	F (2, 15) = 5.175, p = 0.0195	CON(4) CRST+siCON(4) CRST+siFkbp5(4)	CON vs. CRST+siCON	p < 0.05
						CON vs. CRST+siFkbp5	ns
						CRST+siCON vs. CRST+siFkbp5	ns
	CON(4), 3 repeats CRST+siCON(4), 3 repeats CRST+siFkbp5(4), 3 repeats	One-way ANOVA, Newman-Keuls post-hoc test	NR2A	F (2, 15) = 1.018, p = 0.3851	CON(4) CRST+siCON(4) CRST+siFkbp5(4)	CON vs. CRST+siCON	ns
						CON vs. CRST+siFkbp5	ns
						CRST+siCON vs. CRST+siFkbp5	ns
	CON(4), 3 repeats CRST+siCON(4), 3 repeats CRST+siFkbp5(4), 3 repeats	One-way ANOVA, Newman-Keuls post-hoc test	NR2B	F (2, 15) = 13.54, p = 0.0004	CON(4) CRST+siCON(4) CRST+siFkbp5(4)	CON vs. CRST+siCON	p < 0.01
						CON vs. CRST+siFkbp5	ns
						CRST+siCON vs. CRST+siFkbp5	p < 0.01
7o	CON(4), 3 repeats CRST+siCON(4), 3 repeats CRST+siFkbp5(4), 3 repeats	One-way ANOVA, Newman-Keuls post-hoc test	Mecp2	F (2, 15) = 8.460, p = 0.0035	CON(4) CRST+siCON(4) CRST+siFkbp5(4)	CON vs. CRST+siCON	p < 0.01
						CON vs. CRST+siFkbp5	p < 0.01
						CRST+siCON vs. CRST+siFkbp5	ns
	CON(4), 3 repeats CRST+siCON(4), 3 repeats CRST+siFkbp5(4), 3 repeats	One-way ANOVA, Newman-Keuls post-hoc test	Sirt1	F (2, 15) = 0.1960, p = 0.8241	CON(4) CRST+siCON(4) CRST+siFkbp5(4)	CON vs. CRST+siCON	ns
						CON vs. CRST+siFkbp5	ns
						CRST+siCON vs. CRST+siFkbp5	ns
	CON(4), 3 repeats CRST+siCON(4), 3 repeats CRST+siFkbp5(4), 3 repeats	One-way ANOVA, Newman-Keuls post-hoc test	HDAC2	F (2, 15) = 12.16, p = 0.0007	CON(4) CRST+siCON(4) CRST+siFkbp5(4)	CON vs. CRST+siCON	p < 0.01
						CON vs. CRST+siFkbp5	p < 0.01
						CRST+siCON vs. CRST+siFkbp5	ns
7p	CON(4), 4 data points CRST+siCON(4), 4 data points CRST+siFkbp5(4), 4 data points	One-way ANOVA, Newman-Keuls post-hoc test	CORT	F (2, 9) = 9.546, p = 0.0060	CON(4) CRST+siCON(4) CRST+siFkbp5(4)	CON vs. CRST+siCON	p < 0.01
						CON vs. CRST+siFkbp5	ns
						CRST+siCON vs. CRST+siFkbp5	p < 0.01
7q	CON(4), 3 repeats CRST+siCON(4), 3 repeats CRST+siFkbp5(4), 3 repeats	One-way ANOVA, Newman-Keuls post-hoc test	CRH	F (2, 15) = 8.512, p = 0.0034	CON(4) CRST+siCON(4) CRST+siFkbp5(4)	CON vs. CRST+siCON	p < 0.01
						CON vs. CRST+siFkbp5	ns
						CRST+siCON vs. CRST+siFkbp5	p < 0.05
	CON(4), 3 repeats CRST+siCON(4), 3 repeats CRST+siFkbp5(4), 3 repeats	One-way ANOVA, Newman-Keuls post-hoc test	AVP	F (2, 15) = 12.69, p = 0.0006	CON(4) CRST+siCON(4) CRST+siFkbp5(4)	CON vs. CRST+siCON	p < 0.01
						CON vs. CRST+siFkbp5	ns
						CRST+siCON vs. CRST+siFkbp5	p < 0.01
7r	CON(6) CRST+siCON(6) CRST+siFkbp5(6)	One-way ANOVA, Newman-Keuls post-hoc test		F (2, 15) = 14.75, p = 0.0003	CON(6) CRST+siCON(6) CRST+siFkbp5(6)	CON vs. CRST+siCON	p < 0.01
						CON vs. CRST+siFkbp5	ns
						CRST+siCON vs. CRST+siFkbp5	p < 0.01
7s	CON(6) CRST+siCON(6) CRST+siFkbp5(6)	One-way ANOVA, Newman-Keuls post-hoc test		F (2, 15) = 13.25, p = 0.0005	CON(6) CRST+siCON(6) CRST+siFkbp5(6)	CON vs. CRST+siCON	p < 0.01
						CON vs. CRST+siFkbp5	ns
						CRST+siCON vs. CRST+siFkbp5	p < 0.01
7t	CON(6) CRST+siCON(6) CRST+siFkbp5(6)	One-way ANOVA, Newman-Keuls post-hoc test		F (2, 15) = 5.011, p = 0.0215	CON(6) CRST+siCON(6) CRST+siFkbp5(6)	CON vs. CRST+siCON	p < 0.05
						CON vs. CRST+siFkbp5	ns
						CRST+siCON vs. CRST+siFkbp5	p < 0.05
7u	CON(6) CRST+siCON(6) CRST+siFkbp5(6)	One-way ANOVA, Newman-Keuls post-hoc test		F (5, 30) = 0.6487, p = 0.6646	CON(6) CRST+siCON(6) CRST+siFkbp5(6)	CON vs. CRST+siCON	ns
						CON vs. CRST+siFkbp5	ns
						CRST+siCON vs. CRST+siFkbp5	ns
8b	CON(6), 6 data points 30 rpm(6), 6 data points 60 rpm(6), 6 data points 120 rpm(6), 6 data points	Two-sided Student's t-test	CORT	t = 2.546, df = 10	CON(6) 30rpm(6) 60rpm(6) 120rpm(6)	CON vs. 30 rpm	p = 0.0291
		Two-sided Student's t-test		t = 6.957, df = 10		CON vs. 60 rpm	p < 0.01
		Two-sided Student's t-test		t = 9.473, df = 10		CON vs. 120 rpm	p < 0.01
8d	Y-CON(4), 4 data points Y-CRST(4), 4 data points Y-CRST+R5-30(4), 4 data points Y-CRST+R5-60(4), 4 data points Y-CRST+low-GC(4), 4 data points	One-way ANOVA, Newman-Keuls post-hoc test	CORT	F (4, 15) = 31.05, p < 0.0001	Y-CON(4) Y-CRST(4) Y-CRST+R5-30(4) Y-CRST+R5-60(4) Y-CRST+low-GC(4)	Y-CON vs. Y-CRST	p < 0.01
						Y-CON vs. Y-CRST+R5-30	p < 0.01
						Y-CON vs. Y-CRST+R5-60	ns
						Y-CON vs. Y-CRST+low-GC	ns
						Y-CRST vs. Y-CRST+R5-30	ns
						Y-CRST vs. Y-CRST+R5-60	p < 0.01
						Y-CRST vs. Y-CRST+low-GC	p < 0.01
8e	Y-CON(6), 6 repeats Y-CRST(6), 6 repeats Y-CRST+R5-30(6), 6 repeats Y-CRST+R5-60(6), 6 repeats Y-CRST+low-GC(6), 6 repeats	One-way ANOVA, Newman-Keuls post-hoc test	CRH	F (4, 25) = 16.62, p < 0.0001	Y-CON(6) Y-CRST(6) Y-CRST+R5-30(6) Y-CRST+R5-60(6) Y-CRST+low-GC(6)	Y-CON vs. Y-CRST	p < 0.01
						Y-CON vs. Y-CRST+R5-30	p < 0.01
						Y-CON vs. Y-CRST+R5-60	ns
						Y-CON vs. Y-CRST+low-GC	ns
						Y-CRST vs. Y-CRST+R5-30	ns
						Y-CRST vs. Y-CRST+R5-60	p < 0.01
						Y-CRST vs. Y-CRST+low-GC	p < 0.01
	Y-CON(6), 6 repeats Y-CRST(6), 6 repeats Y-CRST+R5-30(6), 6 repeats Y-CRST+R5-60(6), 6 repeats Y-CRST+low-GC(6), 6 repeats	One-way ANOVA, Newman-Keuls post-hoc test	AVP	F (4, 25) = 13.95, p < 0.0001	Y-CON(6) Y-CRST(6) Y-CRST+R5-30(6) Y-CRST+R5-60(6) Y-CRST+low-GC(6)	Y-CON vs. Y-CRST	p < 0.01
						Y-CON vs. Y-CRST+R5-30	p < 0.01
						Y-CON vs. Y-CRST+R5-60	ns
						Y-CON vs. Y-CRST+low-GC	ns
						Y-CRST vs. Y-CRST+R5-30	ns
						Y-CRST vs. Y-CRST+R5-60	p < 0.01
						Y-CRST vs. Y-CRST+low-GC	p < 0.01
8f	Y-CON(6) Y-CRST(6) Y-CRST+R5-30(6) Y-CRST+R5-60(6) Y-CRST+low-GC(6)	One-way ANOVA, Newman-Keuls post-hoc test		F (4, 25) = 20.10, p < 0.0001	Y-CON(6) Y-CRST(6) Y-CRST+R5-30(6) Y-CRST+R5-60(6) Y-CRST+low-GC(6)	Y-CON vs. Y-CRST	p < 0.01
						Y-CON vs. Y-CRST+R5-30	p < 0.01
						Y-CON vs. Y-CRST+R5-60	ns
						Y-CON vs. Y-CRST+low-GC	ns
						Y-CRST vs. Y-CRST+R5-30	ns
						Y-CRST vs. Y-CRST+R5-60	p < 0.01
						Y-CRST vs. Y-CRST+low-GC	p < 0.01
8g	Y-CON(6) Y-CRST(6) Y-CRST+R5-30(6) Y-CRST+R5-60(6) Y-CRST+low-GC(6)	One-way ANOVA, Newman-Keuls post-hoc test		F (4, 25) = 14.29, p < 0.0001	Y-CON(6) Y-CRST(6) Y-CRST+R5-30(6) Y-CRST+R5-60(6) Y-CRST+low-GC(6)	Y-CON vs. Y-CRST	p < 0.01
						Y-CON vs. Y-CRST+R5-30	p < 0.01
						Y-CON vs. Y-CRST+R5-60	ns
						Y-CON vs. Y-CRST+low-GC	ns
						Y-CRST vs. Y-CRST+R5-30	ns
						Y-CRST vs. Y-CRST+R5-60	p < 0.01
						Y-CRST vs. Y-CRST+low-GC	p < 0.01
8h	Y-CON(6) Y-CRST(6) Y-CRST+R5-30(6) Y-CRST+R5-60(6) Y-CRST+low-GC(6)	Two-sided Student's t-test		t = 3.884, df = 10	Y-CON(6)	Target vs. Empty	p = 0.0030
		Two-sided Student's t-test		t = 1.993, df = 10	Y-CRST(6)	Target vs. Empty	p = 0.0742
		Two-sided Student's t-test		t = 0.9887, df = 10	Y-CRST+R5-30(6)	Target vs. Empty	p = 0.3461
		Two-sided Student's t-test		t = 2.795, df = 10	Y-CRST+R5-60(6)	Target vs. Empty	p = 0.0190
		Two-sided Student's t-test		t = 4.783, df = 10	Y-CRST+low-GC(6)	Target vs. Empty	p = 0.0007
8i	Y-CON(6) Y-CRST(6) Y-CRST+R5-30(6) Y-CRST+R5-60(6) Y-CRST+low-GC(6)	Two-sided Student's t-test		t = 3.883, df = 10	Y-CON(6)	Familar vs. Novel	p = 0.0030
		Two-sided Student's t-test		t = 0.6450, df = 10	Y-CRST(6)	Familar vs. Novel	p = 0.5334
		Two-sided Student's t-test		t = 0.5910, df = 10	Y-CRST+R5-30(6)	Familar vs. Novel	p = 0.5677
		Two-sided Student's t-test		t = 4.036, df = 10	Y-CRST+R5-60(6)	Familar vs. Novel	p = 0.0024
		Two-sided Student's t-test		t = 9.080, df = 10	Y-CRST+low-GC(6)	Familar vs. Novel	p < 0.0001
8j	Y-CON(6) Y-CRST(6) Y-CRST+R5-30(6) Y-CRST+R5-60(6) Y-CRST+low-GC(6)	Two-sided Student's t-test		t = 5.419, df = 10	Y-CON(6)	Familar vs. Novel	p = 0.0030
		Two-sided Student's t-test		t = 0.01132, df = 10	Y-CRST(6)	Familar vs. Novel	p = 0.9912
		Two-sided Student's t-test		t = 0.6317, df = 10	Y-CRST+R5-30(6)	Familar vs. Novel	p = 0.5418
		Two-sided Student's t-test		t = 4.520, df = 10	Y-CRST+R5-60(6)	Familar vs. Novel	p = 0.0011
		Two-sided Student's t-test		t = 4.834, df = 10	Y-CRST+low-GC(6)	Familar vs. Novel	p = 0.0007
8k	Y-CON(6) Y-CRST(6) Y-CRST+R5-30(6) Y-CRST+R5-60(6) Y-CRST+low-GC(6)	Two-sided Student's t-test		t = 6.080, df = 10	Y-CON(6)	Novel vs. Familiar	p = 0.0001
		Two-sided Student's t-test		t = 0.5261, df = 10	Y-CRST(6)	Novel vs. Familiar	p = 0.6103
		Two-sided Student's t-test		t = 1.990, df = 10	Y-CRST+R5-30(6)	Novel vs. Familiar	p = 0.0746
		Two-sided Student's t-test		t = 4.126, df = 10	Y-CRST+R5-60(6)	Novel vs. Familiar	p = 0.0021
		Two-sided Student's t-test		t = 2.863, df = 10	Y-CRST+low-GC(6)	Novel vs. Familiar	p = 0.0169
8m	A-CON(4), 4 data points A-CON+R5-60(4), 4 data points A-RST7d(4), 4 data points A-RST7d+R5-60(4), 4 data points	One-way ANOVA, Newman-Keuls post-hoc test	CORT	F (3, 12) = 20.89, p < 0.0001	A-CON(4) A-CON+R5-60(4) A-RST7d(4) A-RST7d+R5-60(4)	A-CON vs. A-CON+R5-60	ns
						A-CON vs. A-RST7d	p < 0.01
						A-CON vs. A-RST7d+R5-60	ns
						A-RST7d vs. A-RST7d+R5-60	p < 0.01
8n	A-CON(4), 3 repeats A-CON+R5-60(4), 3 repeats A-RST7d(4), 3 repeats A-RST7d+R5-60(4), 3 repeats	One-way ANOVA, Newman-Keuls post-hoc test	CRH	F (3, 20) = 11.01, p = 0.0002	A-CON(4) A-CON+R5-60(4) A-RST7d(4) A-RST7d+R5-60(4)	A-CON vs. A-CON+R5-60	ns
						A-CON vs. A-RST7d	p < 0.01
						A-CON vs. A-RST7d+R5-60	ns
						A-RST7d vs. A-RST7d+R5-60	p < 0.01
			AVP	F (3, 20) = 30.50, p < 0.0001	A-CON(4) A-CON+R5-60(4) A-RST7d(4) A-RST7d+R5-60(4)	A-CON vs. A-CON+R5-60	ns
						A-CON vs. A-RST7d	p < 0.01
						A-CON vs. A-RST7d+R5-60	ns
						A-RST7d vs. A-RST7d+R5-60	p < 0.01
8o	A-CON(6) A-CON+R5-60(6) A-RST7d(6) A-RST7d+R5-60(6)	One-way ANOVA, Newman-Keuls post-hoc test		F (3, 20) = 12.79, p < 0.0001	A-CON(6) A-CON+R5-60(6) A-RST7d(6) A-RST7d+R5-60(6)	A-CON vs. A-CON+R5-60	ns
						A-CON vs. A-RST7d	p < 0.01
						A-CON vs. A-RST7d+R5-60	ns
						A-RST7d vs. A-RST7d+R5-60	p < 0.01
8o	A-CON(6) A-CON+R5-60(6) A-RST7d(6) A-RST7d+R5-60(6)	One-way ANOVA, Newman-Keuls post-hoc test		F (3, 20) = 12.00, p = 0.0001	A-CON(6) A-CON+R5-60(6) A-RST7d(6) A-RST7d+R5-60(6)	A-CON vs. A-CON+R5-60	ns
						A-CON vs. A-RST7d	p < 0.01
						A-CON vs. A-RST7d+R5-60	ns
						A-RST7d vs. A-RST7d+R5-60	p < 0.01
8q	A-CON(6) A-CON+R5-60(6) A-RST7d(6) A-RST7d+R5-60(6)	Two-sided Student's t-test		t = 3.843, df = 10	A-CON(6)	Target vs. Empty	p = 0.0032
		Two-sided Student's t-test		t = 4.073, df = 10	A-CON+R5-60(6)	Target vs. Empty	p = 0.0022
		Two-sided Student's t-test		t = 0.5486, df = 10	A-RST7d(6)	Target vs. Empty	p = 0.5953
		Two-sided Student's t-test		t = 3.787, df = 10	A-RST7d+R5-60(6)	Target vs. Empty	p = 0.0036
8r	A-CON(6) A-CON+R5-60(6) A-RST7d(6) A-RST7d+R5-60(6)	Two-sided Student's t-test		t = 0.6522, df = 10	A-CON(6)	Familar vs. Novel	p = 0.5290
		Two-sided Student's t-test		t = 5.519, df = 10	A-CON+R5-60(6)	Familar vs. Novel	p = 0.0003
		Two-sided Student's t-test		t = 0.5296, df = 10	A-RST7d(6)	Familar vs. Novel	p = 0.6079
		Two-sided Student's t-test		t = 5.363, df = 10	A-RST7d+R5-60(6)	Familar vs. Novel	p = 0.0003
8s	A-CON(6) A-CON+R5-60(6) A-RST7d(6) A-RST7d+R5-60(6)	Two-sided Student's t-test		t = 0.2584, df = 10	A-CON(6)	Familar vs. Novel	p = 0.8014
		Two-sided Student's t-test		t = 5.369, df = 10	A-CON+R5-60(6)	Familar vs. Novel	p = 0.0003
		Two-sided Student's t-test		t = 0.02391, df = 10	A-RST7d(6)	Familar vs. Novel	p = 0.9814
		Two-sided Student's t-test		t = 7.078, df = 10	A-RST7d+R5-60(6)	Familar vs. Novel	p < 0.0001
8t	A-CON(6) A-CON+R5-60(6) A-RST7d(6) A-RST7d+R5-60(6)	Two-sided Student's t-test		t = 1.062, df=10	A-CON(6)	Novel vs. Familiar	p = 0.3134
		Two-sided Student's t-test		t = 3.613, df = 10	A-CON+R5-60(6)	Novel vs. Familiar	p = 0.0047
		Two-sided Student's t-test		t = 0.6638, df = 10	A-RST7d(6)	Novel vs. Familiar	p = 0.5218
		Two-sided Student's t-test		t = 7.921, df = 10	A-RST7d+R5-60(6)	Novel vs. Familiar	p < 0.0001
Supplementary Figures
Figures	Groups (animal numbers), data points	Statistical methods	Targets /factors	F and p Values	Values in comparision groups
					Groups in comparision	Groups compared in post-hoc test	p value
S1b	Y-CON(4), 8 data points Y-5’rst x 8d(4), 8 data points A-CON(4), 8 data points A-5’rst x 8d(4), 7 data points	Two-sided Student's t-test	c-Fos (vSub, ventral Subiculum)	t = 2.923, df = 14	Y-CON(4) Y-5’rst x 8d(4) A-CON(4) A-5’rst x 8d(4)	Y-CON vs. Y-5’rst x 8d	p = 0.0111
		Two-sided Student's t-test		t = 4.286, df = 13		A-CON vs. A-5’rst x 8d	p = 0.0009
		Two-sided Student's t-test		t = 2.418, df = 14		Y-CON vs. A-CON	p = 0.0298
		Two-sided Student's t-test		t = 3.221, df = 13		Y-5’rst x 8d vs. A-5’rst x 8d	p = 0.0067
	Y-CON(4), 8 data points Y-5’rst x 8d(4), 8 data points A-CON(4), 8 data points A-5’rst x 8d(4), 7 data points	Two-sided Student's t-test	c-Fos (vCA1, ventral Cornu Ammonis 1)	t = 3.047, df = 14	Y-CON(4) Y-5’rst x 8d(4) A-CON(4) A-5’rst x 8d(4)	Y-CON vs. Y-5’rst x 8d	p = 0.0087
		Two-sided Student's t-test		t = 3.631, df = 13		A-CON vs. A-5’rst x 8d	p = 0.0030
		Two-sided Student's t-test		t = 2.111, df = 14		Y-CON vs. A-CON	p = 0.0533
		Two-sided Student's t-test		t = 2.985, df = 13		Y-5’rst x 8d vs. A-5’rst x 8d	p = 0.0105
	Y-CON(4), 7 data points Y-5’rst x 8d(4), 8 data points A-CON(4), 8 data points A-5’rst x 8d(4), 7 data points	Two-sided Student's t-test	c-Fos (vCA3, ventral Cornu Ammonis 3)	t = 4.687, df = 13	Y-CON(4) Y-5’rst x 8d(4) A-CON(4) A-5’rst x 8d(4)	Y-CON vs. Y-5’rst x 8d	p = 0.0004
		Two-sided Student's t-test		t = 2.650, df = 13		A-CON vs. A-5’rst x 8d	p = 0.0200
		Two-sided Student's t-test		t = 1.573, df = 13		Y-CON vs. A-CON	p = 0.1398
		Two-sided Student's t-test		t = 3.202, df = 13		Y-5’rst x 8d vs. A-5’rst x 8d	p = 0.0069
	Y-CON(4), 7 data points Y-5’rst x 8d(4), 8 data points A-CON(4), 8 data points A-5’rst x 8d(4), 6 data points	Two-sided Student's t-test	c-Fos (vDG, ventral Dentate Gyrus)	t = 2.183, df = 13	Y-CON(4) Y-5’rst x 8d(4) A-CON(4) A-5’rst x 8d(4)	Y-CON vs. Y-5’rst x 8d	p = 0.0480
		Two-sided Student's t-test		t = 3.423, df = 12		A-CON vs. A-5’rst x 8d	p = 0.0051
		Two-sided Student's t-test		t = 0.4387, df = 13		Y-CON vs. A-CON	p = 0.6681
		Two-sided Student's t-test		t = 0.1047, df = 12		Y-5’rst x 8d vs. A-5’rst x 8d	p = 0.9183
	Y-CON(4), 8 data points Y-5’rst x 8d(4), 8 data points A-CON(4), 8 data points A-5’rst x 8d(4), 8 data points	Two-sided Student's t-test	c-Fos (dCA1, dorsal Cornu Ammonis 1)	t = 4.743, df = 14	Y-CON(4) Y-5’rst x 8d(4) A-CON(4) A-5’rst x 8d(4)	Y-CON vs. Y-5’rst x 8d	p = 0.0003
		Two-sided Student's t-test		t = 3.340, df = 14		A-CON vs. A-5’rst x 8d	p = 0.0049
		Two-sided Student's t-test		t = 4.053, df = 14		Y-CON vs. A-CON	p = 0.0012
		Two-sided Student's t-test		t = 2.996, df = 14		Y-5’rst x 8d vs. A-5’rst x 8d	p = 0.0096
	Y-CON(4), 8 data points Y-5’rst x 8d(4), 8 data points A-CON(4), 8 data points A-5’rst x 8d(4), 8 data points	Two-sided Student's t-test	c-Fos (dCA3, dorsal Cornu Ammonis 3)	t = 1.623, df = 14	Y-CON(4) Y-5’rst x 8d(4) A-CON(4) A-5’rst x 8d(4)	Y-CON vs. Y-5’rst x 8d	p = 0.1270
		Two-sided Student's t-test		t = 3.995, df = 14		A-CON vs. A-5’rst x 8d	p = 0.0013
		Two-sided Student's t-test		t = 2.163, df = 14		Y-CON vs. A-CON	p = 0.0483
		Two-sided Student's t-test		t = 1.562, df = 14		Y-5’rst x 8d vs. A-5’rst x 8d	p = 0.1406
	Y-CON(4), 8 data points Y-5’rst x 8d(4), 8 data points A-CON(4), 8 data points A-5’rst x 8d(4), 7 data points	Two-sided Student's t-test	c-Fos (dDG, dorsal Dentate Gyrus)	t = 4.437, df = 14	Y-CON(4) Y-5’rst x 8d(4) A-CON(4) A-5’rst x 8d(4)	Y-CON vs. Y-5’rst x 8d	p = 0.0006
		Two-sided Student's t-test		t = 3.823, df = 13		A-CON vs. A-5’rst x 8d	p = 0.0021
		Two-sided Student's t-test		t = 5.538, df = 14		Y-CON vs. A-CON	p < 0.01
		Two-sided Student's t-test		t = 4.075, df = 13		Y-5’rst x 8d vs. A-5’rst x 8d	p = 0.0013
	Y-CON(4), 8 data points Y-5’rst x 8d(4), 8 data points A-CON(4), 7 data points A-5’rst x 8d(4), 8 data points	Two-sided Student's t-test	c-Fos (PL, Prelimbic cortex)	t = 3.777, df = 14	Y-CON(4) Y-5’rst x 8d(4) A-CON(4) A-5’rst x 8d(4)	Y-CON vs. Y-5’rst x 8d	p = 0.0020
		Two-sided Student's t-test		t = 3.133, df = 13		A-CON vs. A-5’rst x 8d	p = 0.0079
		Two-sided Student's t-test		t = 0.7291, df = 13		Y-CON vs. A-CON	p = 0.4789
		Two-sided Student's t-test		t = 3.825, df = 14		Y-5’rst x 8d vs. A-5’rst x 8d	p = 0.0019
	Y-CON(4), 8 data points Y-5’rst x 8d(4), 8 data points A-CON(4), 7 data points A-5’rst x 8d(4), 8 data points	Two-sided Student's t-test	c-Fos (IL, Infralimbic cortex)	t = 2.239, df = 14	Y-CON(4) Y-5’rst x 8d(4) A-CON(4) A-5’rst x 8d(4)	Y-CON vs. Y-5’rst x 8d	p = 0.0419
		Two-sided Student's t-test		t = 3.386, df = 13		A-CON vs. A-5’rst x 8d	p = 0.0049
		Two-sided Student's t-test		t = 0.3855, df = 13		Y-CON vs. A-CON	p = 0.7061
		Two-sided Student's t-test		t = 0.4095, df = 14		Y-5’rst x 8d vs. A-5’rst x 8d	p = 0.6884
	Y-CON(4), 8 data points Y-5’rst x 8d(4), 8 data points A-CON(4), 8 data points A-5’rst x 8d(4), 8 data points	Two-sided Student's t-test	c-Fos (dBNST, dorsal Bed Nucleus of the Stria Terminalis)	t = 2.218, df = 14	Y-CON(4) Y-5’rst x 8d(4) A-CON(4) A-5’rst x 8d(4)	Y-CON vs. Y-5’rst x 8d	p = 0.0436
		Two-sided Student's t-test		t = 4.949, df = 14		A-CON vs. A-5’rst x 8d	p = 0.0002
		Two-sided Student's t-test		t = 3.490, df = 14		Y-CON vs. A-CON	p = 0.0036
		Two-sided Student's t-test		t = 1.747, df = 14		Y-5’rst x 8d vs. A-5’rst x 8d	p = 0.1025
	Y-CON(4), 7 data points Y-5’rst x 8d(4), 7 data points A-CON(4), 8 data points A-5’rst x 8d(4), 8 data points	Two-sided Student's t-test	c-Fos (vBNST, ventral Bed Nucleus of the Stria Terminalis)	t = 0.3960, df = 12	Y-CON(4) Y-5’rst x 8d(4) A-CON(4) A-5’rst x 8d(4)	Y-CON vs. Y-5’rst x 8d	p = 0.6991
		Two-sided Student's t-test		t = 0.9571, df = 14		A-CON vs. A-5’rst x 8d	p = 0.3548
		Two-sided Student's t-test		t = 0.3762, df = 13		Y-CON vs. A-CON	p = 0.7129
		Two-sided Student's t-test		t = 0.9532, df = 13		Y-5’rst x 8d vs. A-5’rst x 8d	p = 0.3579
	Y-CON(4), 8 data points Y-5’rst x 8d(4), 8 data points A-CON(4), 7 data points A-5’rst x 8d(4), 8 data points	Two-sided Student's t-test	c-Fos (PVN, paraventricular nucleus)	t = 2.984, df = 14	Y-CON(4) Y-5’rst x 8d(4) A-CON(4) A-5’rst x 8d(4)	Y-CON vs. Y-5’rst x 8d	p = 0.0099
		Two-sided Student's t-test		t = 3.644, df = 13		A-CON vs. A-5’rst x 8d	p = 0.0030
		Two-sided Student's t-test		t = 0.4879, df = 13		Y-CON vs. A-CON	p = 0.6337
		Two-sided Student's t-test		t = 0.6761, df = 14		Y-5’rst x 8d vs. A-5’rst x 8d	p = 0.5100
	Y-CON(4), 8 data points Y-5’rst x 8d(4), 7 data points A-CON(4), 6 data points A-5’rst x 8d(4), 7 data points	Two-sided Student's t-test	c-Fos (BLA, Basolateral amygdala)	t = 1.722, df = 13	Y-CON(4) Y-5’rst x 8d(4) A-CON(4) A-5’rst x 8d(4)	Y-CON vs. Y-5’rst x 8d	p = 0.1087
		Two-sided Student's t-test		t = 0.9146, df = 11		A-CON vs. A-5’rst x 8d	p = 0.3800
		Two-sided Student's t-test		t = 0.9165, df = 12		Y-CON vs. A-CON	p = 0.3774
		Two-sided Student's t-test		t = 1.765, df = 12		Y-5’rst x 8d vs. A-5’rst x 8d	p = 0.1031
	Y-CON(4), 7 data points Y-5’rst x 8d(4), 7 data points A-CON(4), 7 data points A-5’rst x 8d(4), 7 data points	Two-sided Student's t-test	c-Fos (CeA, Central amygdala)	t = 0.6626, df = 12	Y-CON(4) Y-5’rst x 8d(4) A-CON(4) A-5’rst x 8d(4)	Y-CON vs. Y-5’rst x 8d	p = 0.5201
		Two-sided Student's t-test		t = 0.5073, df = 12		A-CON vs. A-5’rst x 8d	p = 0.6211
		Two-sided Student's t-test		t = 0.1969, df = 12		Y-CON vs. A-CON	p = 0.8472
		Two-sided Student's t-test		t = 0.1254, df = 12		Y-5’rst x 8d vs. A-5’rst x 8d	p = 0.9023
S2d	Y-CRST+Veh(4), 8 data points Y-CRST+CNO(4), 8 data points	Two-sided Student's t-test	c-Fos	t = 4.506, df = 14	Y-CRST+Veh(4) Y-CRST+CNO(4)	Y-CRST+Veh vs. Y-CRST+CNO(4)	p = 0.0005
S2e	Y-CON(4), 4 data points Y-CRST+Veh(4), 4 data points Y-CRST+CNO(4), 4 data points	One-way ANOVA, Newman-Keuls post-hoc test	CORT	F (2, 9) = 17.36, p = 0.0008	Y-CON(4) Y-CRST+Veh(4) Y-CRST+CNO(4)	Y-CON vs. Y-CRST+Veh	p < 0.01
						Y-CON vs. Y-CRST+CNO	ns
						Y-CRST+Veh vs. Y-CRST+CNO	p < 0.01
S2f	Y-CON(4) Y-CRST+Veh(4) Y-CRST+CNO(4)	One-way ANOVA, Newman-Keuls post-hoc test		F (2, 9) = 13.13, p = 0.0021	Y-CON(4) Y-CRST+Veh(4) Y-CRST+CNO(4)	Y-CON vs. Y-CRST+Veh	p < 0.01
						Y-CON vs. Y-CRST+CNO	ns
						Y-CRST+Veh vs. Y-CRST+CNO	p < 0.01
S2g	Y-CON(4) Y-CRST+Veh(4) Y-CRST+CNO(4)	One-way ANOVA, Newman-Keuls post-hoc test		F (2, 9) = 10.46, p = 0.0045	Y-CON(4) Y-CRST+Veh(4) Y-CRST+CNO(4)	Y-CON vs. Y-CRST+Veh	p < 0.01
						Y-CON vs. Y-CRST+CNO	ns
						Y-CRST+Veh vs. Y-CRST+CNO	p < 0.01
S2h	Y-CON(4) Y-CRST+Veh(4) Y-CRST+CNO(4)	One-way ANOVA, Newman-Keuls post-hoc test		F (2, 9) = 6.204, p = 0.0203	Y-CON(4) Y-CRST+Veh(4) Y-CRST+CNO(4)	Y-CON vs. Y-CRST+Veh	p < 0.05
						Y-CON vs. Y-CRST+CNO	ns
						Y-CRST+Veh vs. Y-CRST+CNO	p < 0.05
S2l	A-RST7d+Veh(4), 8 data points A-RST7d+CNO(4), 8 data points	Two-sided Student's t-test	c-Fos	t = 3.355, df = 14	A-RST7d+Veh(4) A-RST7d+CNO(4)	A-RST7d+Veh vs. A-RST7d+CNO(4)	p = 0.0047
S2m	A-CON(4), 4 data points A-RST7d+Veh(4), 4 data points A-RST7d+CNO(4), 4 data points	One-way ANOVA, Newman-Keuls post-hoc test	CORT	F (2, 9) = 19.23, p = 0.0006	A-CON(4) A-RST7d+Veh(4) A-RST7d+CNO(4)	A-CON vs. A-RST7d+CNO	p < 0.01
						A-CON vs. A-RST7d+CNO	ns
						A-RST7d+CNO vs. A-RST7d+CNO	p < 0.01
S2n	A-CON(4) A-RST7d+Veh(4) A-RST7d+CNO(4)	One-way ANOVA, Newman-Keuls post-hoc test		F (2, 9) = 9.275, p = 0.0065	A-CON(4) A-RST7d+Veh(4) A-RST7d+CNO(4)	A-CON vs. A-RST7d+CNO	p < 0.01
						A-CON vs. A-RST7d+CNO	ns
						A-RST7d+CNO vs. A-RST7d+CNO	p < 0.05
S2o	A-CON(4) A-RST7d+Veh(4) A-RST7d+CNO(4)	One-way ANOVA, Newman-Keuls post-hoc test		F (2, 9) = 14.13, p = 0.0017	A-CON(4) A-RST7d+Veh(4) A-RST7d+CNO(4)	A-CON vs. A-RST7d+CNO	p < 0.01
						A-CON vs. A-RST7d+CNO	ns
						A-RST7d+CNO vs. A-RST7d+CNO	p < 0.01
S2p	A-CON(4) A-RST7d+Veh(4) A-RST7d+CNO(4)	Two-sided Student's t-test		t = 4.356, df = 6	A-CON(4)	Target vs. Empty	p = 0.0048
		Two-sided Student's t-test		t = 0.5586, df = 6	A-RST7d+Veh(4)	Target vs. Empty	p = 0.5967
		Two-sided Student's t-test		t = 12.79, df = 6	A-RST7d+CNO(4)	Target vs. Empty	p < 0.01
S2q	A-CON(4) A-RST7d+Veh(4) A-RST7d+CNO(4)	Two-sided Student's t-test		t = 0.6560, df = 6	A-CON(4)	Familar vs. Novel	p = 0.5362
		Two-sided Student's t-test		t = 1.726, df = 6	A-RST7d+Veh(4)	Familar vs. Novel	p = 0.1351
		Two-sided Student's t-test		t = 2.932, df = 6	A-RST7d+CNO(4)	Familar vs. Novel	p = 0.0262
S2r	A-CON(4) A-RST7d+Veh(4) A-RST7d+CNO(4)	Two-sided Student's t-test		t = 0.5286, df = 6	A-CON(4)	Familar vs. Novel	p = 0.6161
		Two-sided Student's t-test		t = 1.405, df = 6	A-RST7d+Veh(4)	Familar vs. Novel	p = 0.2097
		Two-sided Student's t-test		t = 2.568, df = 6	A-RST7d+CNO(4)	Familar vs. Novel	p = 0.0424
S2s	A-CON(4) A-RST7d+Veh(4) A-RST7d+CNO(4)	Two-sided Student's t-test		t = 0.5364, df = 6	A-CON(4)	Novel vs. Familiar	p = 0.6110
		Two-sided Student's t-test		t = 4.557, df = 6	A-RST7d+Veh(4)	Novel vs. Familiar	p = 0.0039
		Two-sided Student's t-test		t = 5.014, df = 6	A-RST7d+CNO(4)	Novel vs. Familiar	p = 0.0024
S6b	CON(4), 3 repeats RST7d+siCON(4), 3 repeats RST7d+siFkbp5(4), 3 repeats	One-way ANOVA, Newman-Keuls post-hoc test	Fkbp5	F (2, 15) = 17.50, p = 0.0001	CON(4) RST7d+siCON(4) RST7d+siFkbp5(4)	CON vs. RST7d+siCON	p < 0.01
						CON vs. RST7d+siFkbp5	p < 0.05
						RST7d+siCON vs. RST7d+siFkbp5	p < 0.01
S6c	CON(4), 3 repeats RST7d+siCON(4), 3 repeats RST7d+siFkbp5(4), 3 repeats	One-way ANOVA, Newman-Keuls post-hoc test	GR	F (2, 15) = 7.986, p = 0.0044	CON(4) RST7d+siCON(4) RST7d+siFkbp5(4)	CON vs. RST7d+siCON	p < 0.05
						CON vs. RST7d+siFkbp5	p < 0.01
						RST7d+siCON vs. RST7d+siFkbp5	ns
	CON(4), 3 repeats RST7d+siCON(4), 3 repeats RST7d+siFkbp5(4), 3 repeats	One-way ANOVA, Newman-Keuls post-hoc test	Sgk1	F (2, 15) = 4.372, p = 0.0319	CON(4) RST7d+siCON(4) RST7d+siFkbp5(4)	CON vs. RST7d+siCON	p < 0.05
						CON vs. RST7d+siFkbp5	ns
						RST7d+siCON vs. RST7d+siFkbp5	ns
	CON(4), 3 repeats RST7d+siCON(4), 3 repeats RST7d+siFkbp5(4), 3 repeats	One-way ANOVA, Newman-Keuls post-hoc test	Mecp2	F (2, 15) = 6.813, p = 0.0079	CON(4) RST7d+siCON(4) RST7d+siFkbp5(4)	CON vs. RST7d+siCON	p < 0.01
						CON vs. RST7d+siFkbp5	p < 0.05
						RST7d+siCON vs. RST7d+siFkbp5	ns
S6d	CON(4), 3 repeats RST7d+siCON(4), 3 repeats RST7d+siFkbp5(4), 3 repeats	One-way ANOVA, Newman-Keuls post-hoc test	NR1	F (2, 15) = 3.658, p = 0.0508	CON(4) RST7d+siCON(4) RST7d+siFkbp5(4)	CON vs. RST7d+siCON	ns
						CON vs. RST7d+siFkbp5	ns
						RST7d+siCON vs. RST7d+siFkbp5	ns
	CON(4), 3 repeats RST7d+siCON(4), 3 repeats RST7d+siFkbp5(4), 3 repeats	One-way ANOVA, Newman-Keuls post-hoc test	NR2A	F (2, 15) = 2.352, p = 0.1293	CON(4) RST7d+siCON(4) RST7d+siFkbp5(4)	CON vs. RST7d+siCON	ns
						CON vs. RST7d+siFkbp5	ns
						RST7d+siCON vs. RST7d+siFkbp5	ns
	CON(4), 3 repeats RST7d+siCON(4), 3 repeats RST7d+siFkbp5(4), 3 repeats	One-way ANOVA, Newman-Keuls post-hoc test	NR2B	F (2, 15) = 9.710, p = 0.0020	CON(4) RST7d+siCON(4) RST7d+siFkbp5(4)	CON vs. RST7d+siCON	p < 0.01
						CON vs. RST7d+siFkbp5	ns
						RST7d+siCON vs. RST7d+siFkbp5	p < 0.01
S6e	CON(4), 3 repeats RST7d+siCON(4), 3 repeats RST7d+siFkbp5(4), 3 repeats	One-way ANOVA, Newman-Keuls post-hoc test	CRH	F (2, 15) = 16.79, p = 0.0001	CON(4) RST7d+siCON(4) RST7d+siFkbp5(4)	CON vs. RST7d+siCON	p < 0.01
						CON vs. RST7d+siFkbp5	p < 0.05
						RST7d+siCON vs. RST7d+siFkbp5	p < 0.01
	CON(4), 3 repeats RST7d+siCON(4), 3 repeats RST7d+siFkbp5(4), 3 repeats	One-way ANOVA, Newman-Keuls post-hoc test	AVP	F (2, 15) = 31.60, p < 0.0001	CON(4) RST7d+siCON(4) RST7d+siFkbp5(4)	CON vs. RST7d+siCON	p < 0.01
						CON vs. RST7d+siFkbp5	p < 0.01
						RST7d+siCON vs. RST7d+siFkbp5	p < 0.01
S6f	CON(6) RST7d+siCON(6) RST7d+siFkbp5(6)	One-way ANOVA, Newman-Keuls post-hoc test		F (2, 15) = 27.94, p < 0.0001	CON(6) RST7d+siCON(6) RST7d+siFkbp5(6)	CON vs. RST7d+siCON	p < 0.01
						CON vs. RST7d+siFkbp5	ns
						RST7d+siCON vs. RST7d+siFkbp5	p < 0.01
S6g	CON(6) RST7d+siCON(6) RST7d+siFkbp5(6)	One-way ANOVA, Newman-Keuls post-hoc test		F (2, 15) = 33.52, p < 0.0001	CON(6) RST7d+siCON(6) RST7d+siFkbp5(6)	CON vs. RST7d+siCON	p < 0.01
						CON vs. RST7d+siFkbp5	ns
						RST7d+siCON vs. RST7d+siFkbp5	p < 0.01
S6h	CON(6) RST7d+siCON(6) RST7d+siFkbp5(6)	One-way ANOVA, Newman-Keuls post-hoc test		F (2, 15) = 5.233, p = 0.0189	CON(6) RST7d+siCON(6) RST7d+siFkbp5(6)	CON vs. RST7d+siCON	p < 0.05
						CON vs. RST7d+siFkbp5	ns
						RST7d+siCON vs. RST7d+siFkbp5	p < 0.05
S6i	CON(6) RST7d+siCON(6) RST7d+siFkbp5(6)	One-way ANOVA, Newman-Keuls post-hoc test		F (2, 15) = 0.4036, p = 0.6750	CON(6) RST7d+siCON(6) RST7d+siFkbp5(6)	CON vs. RST7d+siCON	ns
						CON vs. RST7d+siFkbp5	ns
						RST7d+siCON vs. RST7d+siFkbp5	ns
S7b	Y-CON(4) Y-RST7d(4) Y-CRST(4) Y-CRST+RS5(4) Y-CRST+R5-60(4) A-CON(4) A-RST7d(4) A-RST7d+RS5(4) A-RST7d+R5-60(4)	One-way ANOVA, Newman-Keuls post-hoc test		F (8, 27) = 0.4849, p = 0.8561	Y-CON(4) Y-RST7d(4) Y-CRST(4) Y-CRST+RS5(4) Y-CRST+R5-60(4) A-CON(4) A-RST7d(4) A-RST7d+RS5(4) A-RST7d+R5-60(4)	Y-CON vs. Y-RST7d	ns
						Y-CON vs. Y-CRST	ns
						Y-CON vs. Y-CRST+RS5	ns
						Y-CON vs. YCRST+R5-60	ns
						Y-CON vs. A-CON	ns
						Y-RST7d vs. Y-CRST	ns
						Y-RST7d vs. A-RST7d	ns
						Y-CRST vs. Y-CRST+RS5	ns
						YCRST vs. YCRST+R5-60	ns
						YCRST+RS5 vs. YCRST+R5-60	ns
						Y-CRST vs. A-RST7d	ns
						Y-CRST+RS5 vs. A-RST7d+RS5	ns
						YCRST+R5-60 vs. A-RST7d+RS5	ns
						A-CON vs. A-RST7d	ns
						A-CON vs. A-RST7d+RS5	ns
						A-CON vs. ARST7d+R5-60	ns
						A-RST7d vs. A-RST7d+RS5	ns
						ARST7d vs. ARST7d+R5-60	ns
						ARST7d+RS5 vs. ARST7d+R5-60	ns
S7c	Y-CON(4) Y-RST7d(4) Y-CRST(4) Y-CRST+RS5(4) Y-CRST+R5-60(4) A-CON(4) A-RST7d(4) A-RST7d+RS5(4) A-RST7d+R5-60(4)	One-way ANOVA, Newman-Keuls post-hoc test		F (8, 27) = 0.4897, p = 0.8527	Y-CON(4) Y-RST7d(4) Y-CRST(4) Y-CRST+RS5(4) Y-CRST+R5-60(4) A-CON(4) A-RST7d(4) A-RST7d+RS5(4) A-RST7d+R5-60(4)	Y-CON vs. Y-RST7d	ns
						Y-CON vs. Y-CRST	ns
						Y-CON vs. Y-CRST+RS5	ns
						Y-CON vs. YCRST+R5-60	ns
						Y-CON vs. A-CON	ns
						Y-RST7d vs. Y-CRST	ns
						Y-RST7d vs. A-RST7d	ns
						Y-CRST vs. Y-CRST+RS5	ns
						YCRST vs. YCRST+R5-60	ns
						YCRST+RS5 vs. YCRST+R5-60	ns
						Y-CRST vs. A-RST7d	ns
						Y-CRST+RS5 vs. A-RST7d+RS5	ns
						YCRST+R5-60 vs. A-RST7d+RS5	ns
						A-CON vs. A-RST7d	ns
						A-CON vs. A-RST7d+RS5	ns
						A-CON vs. ARST7d+R5-60	ns
						A-RST7d vs. A-RST7d+RS5	ns
						ARST7d vs. ARST7d+R5-60	ns
						ARST7d+RS5 vs. ARST7d+R5-60	ns
						A-RST7d vs. A-RST7d+RS5	ns
S7d	Y-CON(4) Y-RST7d(4) Y-CRST(4) Y-CRST+RS5(4) Y-CRST+R5-60(4) A-CON(4) A-RST7d(4) A-RST7d+RS5(4) A-RST7d+R5-60(4)	One-way ANOVA, Newman-Keuls post-hoc test		F (8, 27) = 0.2167, p = 0.9850	Y-CON(4) Y-RST7d(4) Y-CRST(4) Y-CRST+RS5(4) Y-CRST+R5-60(4) A-CON(4) A-RST7d(4) A-RST7d+RS5(4) A-RST7d+R5-60(4)	Y-CON vs. Y-RST7d	ns
						Y-CON vs. Y-CRST	ns
						Y-CON vs. Y-CRST+RS5	ns
						Y-CON vs. YCRST+R5-60	ns
						Y-CON vs. A-CON	ns
						Y-RST7d vs. Y-CRST	ns
						Y-RST7d vs. A-RST7d	ns
						Y-CRST vs. Y-CRST+RS5	ns
						YCRST vs. YCRST+R5-60	ns
						YCRST+RS5 vs. YCRST+R5-60	ns
						Y-CRST vs. A-RST7d	ns
						Y-CRST+RS5 vs. A-RST7d+RS5	ns
						YCRST+R5-60 vs. A-RST7d+RS5	ns
						A-CON vs. A-RST7d	ns
						A-CON vs. A-RST7d+RS5	ns
						A-CON vs. ARST7d+R5-60	ns
						A-RST7d vs. A-RST7d+RS5	ns
						ARST7d vs. ARST7d+R5-60	ns
						ARST7d+RS5 vs. ARST7d+R5-60	ns
						A-RST7d vs. A-RST7d+RS5	ns
S8b	Y-CON(4), 3 repeats Y-CRST(4), 3 repeats Y-CRST+R5-30(4), 3 repeats Y-CRST+R5-60(4), 3 repeats	One-way ANOVA, Newman-Keuls post-hoc test	GR	F (3, 20) = 14.16, p < 0.0001	Y-CON(4) Y-CRST(4) Y-CRST+R5-30(4) Y-CRST+R5-60(4)	Y-CON vs. Y-CRST	p < 0.01
						Y-CON vs. Y-CRST+R5-30	p < 0.01
						Y-CON vs. Y-CRST+R5-60	ns
						Y-CRST vs. Y-CRST+R5-30	ns
						Y-CRST vs. Y-CRST+R5-60	p < 0.01
						Y-CRST+R5-30 vs. Y-CRST+R5-60	p < 0.01
	Y-CON(4), 3 repeats Y-CRST(4), 3 repeats Y-CRST+R5-30(4), 3 repeats Y-CRST+R5-60(4), 3 repeats	One-way ANOVA, Newman-Keuls post-hoc test	Fkbp5	F (3, 20) = 9.828, p = 0.0003	Y-CON(4) Y-CRST(4) Y-CRST+R5-30(4) Y-CRST+R5-60(4)	Y-CON vs. Y-CRST	p < 0.01
						Y-CON vs. Y-CRST+R5-30	p < 0.01
						Y-CON vs. Y-CRST+R5-60	ns
						Y-CRST vs. Y-CRST+R5-30	ns
						Y-CRST vs. Y-CRST+R5-60	p < 0.05
						Y-CRST+R5-30 vs. Y-CRST+R5-60	p < 0.05
	Y-CON(4), 3 repeats Y-CRST(4), 3 repeats Y-CRST+R5-30(4), 3 repeats Y-CRST+R5-60(4), 3 repeats	One-way ANOVA, Newman-Keuls post-hoc test	Fkbp4	F (3, 20) = 8.897, p = 0.0006	Y-CON(4) Y-CRST(4) Y-CRST+R5-30(4) Y-CRST+R5-60(4)	Y-CON vs. Y-CRST	p < 0.01
						Y-CON vs. Y-CRST+R5-30	ns
						Y-CON vs. Y-CRST+R5-60	ns
						Y-CRST vs. Y-CRST+R5-30	ns
						Y-CRST vs. Y-CRST+R5-60	p < 0.01
						Y-CRST+R5-30 vs. Y-CRST+R5-60	p < 0.05
	Y-CON(4), 3 repeats Y-CRST(4), 3 repeats Y-CRST+R5-30(4), 3 repeats Y-CRST+R5-60(4), 3 repeats	One-way ANOVA, Newman-Keuls post-hoc test	Mecp2	F (3, 20) = 12.99, p < 0.0001	Y-CON(4) Y-CRST(4) Y-CRST+R5-30(4) Y-CRST+R5-60(4)	Y-CON vs. Y-CRST	p < 0.01
						Y-CON vs. Y-CRST+R5-30	p < 0.01
						Y-CON vs. Y-CRST+R5-60	ns
						Y-CRST vs. Y-CRST+R5-30	ns
						Y-CRST vs. Y-CRST+R5-60	p < 0.01
						Y-CRST+R5-30 vs. Y-CRST+R5-60	p < 0.01
S8c	Y-CON(4), 3 repeats Y-CRST(4), 3 repeats Y-CRST+R5-30(4), 3 repeats Y-CRST+R5-60(4), 3 repeats	One-way ANOVA, Newman-Keuls post-hoc test	NR1	F (3, 20) = 7.208, p = 0.0018	Y-CON(4) Y-CRST(4) Y-CRST+R5-30(4) Y-CRST+R5-60(4)	Y-CON vs. Y-CRST	p < 0.05
						Y-CON vs. Y-CRST+R5-30	ns
						Y-CON vs. Y-CRST+R5-60	ns
						Y-CRST vs. Y-CRST+R5-30	ns
						Y-CRST vs. Y-CRST+R5-60	p < 0.01
						Y-CRST+R5-30 vs. Y-CRST+R5-60	p < 0.01
	Y-CON(4), 3 repeats Y-CRST(4), 3 repeats Y-CRST+R5-30(4), 3 repeats Y-CRST+R5-60(4), 3 repeats	One-way ANOVA, Newman-Keuls post-hoc test	NR2A	F (3, 20) = 1.147, p = 0.3543	Y-CON(4) Y-CRST(4) Y-CRST+R5-30(4) Y-CRST+R5-60(4)	Y-CON vs. Y-CRST	ns
						Y-CON vs. Y-CRST+R5-30	ns
						Y-CON vs. Y-CRST+R5-60	ns
						Y-CRST vs. Y-CRST+R5-30	ns
						Y-CRST vs. Y-CRST+R5-60	ns
						Y-CRST+R5-30 vs. Y-CRST+R5-60	ns
	Y-CON(4), 3 repeats Y-CRST(4), 3 repeats Y-CRST+R5-30(4), 3 repeats Y-CRST+R5-60(4), 3 repeats	One-way ANOVA, Newman-Keuls post-hoc test	NR2B	F (3, 20) = 16.68, p < 0.0001	Y-CON(4) Y-CRST(4) Y-CRST+R5-30(4) Y-CRST+R5-60(4)	Y-CON vs. Y-CRST	p < 0.01
						Y-CON vs. Y-CRST+R5-30	p < 0.05
						Y-CON vs. Y-CRST+R5-60	p < 0.05
						Y-CRST vs. Y-CRST+R5-30	ns
						Y-CRST vs. Y-CRST+R5-60	p < 0.01
						Y-CRST+R5-30 vs. Y-CRST+R5-60	p < 0.01
S8d	Y-CON(4), 3 repeats Y-CRST(4), 3 repeats Y-CRST+R5-30(4), 3 repeats Y-CRST+R5-60(4), 3 repeats	One-way ANOVA, Newman-Keuls post-hoc test	BDNF	F (3, 20) = 15.79, p < 0.0001	Y-CON(4) Y-CRST(4) Y-CRST+R5-30(4) Y-CRST+R5-60(4)	Y-CON vs. Y-CRST	p < 0.01
						Y-CON vs. Y-CRST+R5-30	p < 0.01
						Y-CON vs. Y-CRST+R5-60	ns
						Y-CRST vs. Y-CRST+R5-30	ns
						Y-CRST vs. Y-CRST+R5-60	p < 0.01
						Y-CRST+R5-30 vs. Y-CRST+R5-60	p < 0.01
	Y-CON(4), 3 repeats Y-CRST(4), 3 repeats Y-CRST+R5-30(4), 3 repeats Y-CRST+R5-60(4), 3 repeats	One-way ANOVA, Newman-Keuls post-hoc test	TrkB	F (3, 20) = 9.578, p = 0.0004	Y-CON(4) Y-CRST(4) Y-CRST+R5-30(4) Y-CRST+R5-60(4)	Y-CON vs. Y-CRST	p < 0.01
						Y-CON vs. Y-CRST+R5-30	p < 0.01
						Y-CON vs. Y-CRST+R5-60	ns
						Y-CRST vs. Y-CRST+R5-30	ns
						Y-CRST vs. Y-CRST+R5-60	p < 0.01
						Y-CRST+R5-30 vs. Y-CRST+R5-60	p < 0.01
S8f	A-CON(4), 3 repeats A-CON+R5-60(4), 3 repeats A-RST7d(4), 3 repeats A-RST7d+R5-60(4), 3 repeats	One-way ANOVA, Newman-Keuls post-hoc test	GR	F (3, 20) = 14.16, p < 0.0001	A-CON(4) A-CON+R5-60(4) A-RST7d(4) A-RST7d+R5-60(4)	A-CON vs. A-CON+R5-60	ns
						A-CON vs. A-RST7d	p < 0.01
						A-CON vs. A-RST7d+R5-60	ns
						A-RST7d vs. A-RST7d+R5-60	p < 0.01
	A-CON(4), 3 repeats A-CON+R5-60(4), 3 repeats A-RST7d(4), 3 repeats A-RST7d+R5-60(4), 3 repeats	One-way ANOVA, Newman-Keuls post-hoc test	Fkbp5	F (3, 20) = 26.95, p < 0.0001	A-CON(4) A-CON+R5-60(4) A-RST7d(4) A-RST7d+R5-60(4)	A-CON vs. A-CON+R5-60	ns
						A-CON vs. A-RST7d	p < 0.01
						A-CON vs. A-RST7d+R5-60	ns
						A-RST7d vs. A-RST7d+R5-60	p < 0.01
	A-CON(4), 3 repeats A-CON+R5-60(4), 3 repeats A-RST7d(4), 3 repeats A-RST7d+R5-60(4), 3 repeats	One-way ANOVA, Newman-Keuls post-hoc test	Fkbp4	F (3, 20) = 15.52, p < 0.0001	A-CON(4) A-CON+R5-60(4) A-RST7d(4) A-RST7d+R5-60(4)	A-CON vs. A-CON+R5-60	ns
						A-CON vs. A-RST7d	p < 0.01
						A-CON vs. A-RST7d+R5-60	ns
						A-RST7d vs. A-RST7d+R5-60	p < 0.01
	A-CON(4), 3 repeats A-CON+R5-60(4), 3 repeats A-RST7d(4), 3 repeats A-RST7d+R5-60(4), 3 repeats	One-way ANOVA, Newman-Keuls post-hoc test	Mecp2	F (3, 20) = 11.08, p = 0.0002	A-CON(4) A-CON+R5-60(4) A-RST7d(4) A-RST7d+R5-60(4)	A-CON vs. A-CON+R5-60	ns
						A-CON vs. A-RST7d	p < 0.01
						A-CON vs. A-RST7d+R5-60	ns
						A-RST7d vs. A-RST7d+R5-60	p < 0.01
S8g	A-CON(4), 3 repeats A-CON+R5-60(4), 3 repeats A-RST7d(4), 3 repeats A-RST7d+R5-60(4), 3 repeats	One-way ANOVA, Newman-Keuls post-hoc test	NR1	F (3, 20) = 10.58, p = 0.0002	A-CON(4) A-CON+R5-60(4) A-RST7d(4) A-RST7d+R5-60(4)	A-CON vs. A-CON+R5-60	ns
						A-CON vs. A-RST7d	p < 0.01
						A-CON vs. A-RST7d+R5-60	ns
						A-RST7d vs. A-RST7d+R5-60	p < 0.01
	A-CON(4), 3 repeats A-CON+R5-60(4), 3 repeats A-RST7d(4), 3 repeats A-RST7d+R5-60(4), 3 repeats	One-way ANOVA, Newman-Keuls post-hoc test	NR2A	F (3, 20) = 2.344, p = 0.1037	A-CON(4) A-CON+R5-60(4) A-RST7d(4) A-RST7d+R5-60(4)	A-CON vs. A-CON+R5-60	ns
						A-CON vs. A-RST7d	ns
						A-CON vs. A-RST7d+R5-60	ns
						A-RST7d vs. A-RST7d+R5-60	ns
	A-CON(4), 3 repeats A-CON+R5-60(4), 3 repeats A-RST7d(4), 3 repeats A-RST7d+R5-60(4), 3 repeats	One-way ANOVA, Newman-Keuls post-hoc test	NR2B	F (3, 20) = 14.15, p < 0.0001	A-CON(4) A-CON+R5-60(4) A-RST7d(4) A-RST7d+R5-60(4)	A-CON vs. A-CON+R5-60	ns
						A-CON vs. A-RST7d	p < 0.01
						A-CON vs. A-RST7d+R5-60	ns
						A-RST7d vs. A-RST7d+R5-60	p < 0.01
S8h	A-CON(4), 3 repeats A-CON+R5-60(4), 3 repeats A-RST7d(4), 3 repeats A-RST7d+R5-60(4), 3 repeats	One-way ANOVA, Newman-Keuls post-hoc test	BDNF	F (3, 20) = 23.00, p < 0.0001	A-CON(4) A-CON+R5-60(4) A-RST7d(4) A-RST7d+R5-60(4)	A-CON vs. A-CON+R5-60	ns
						A-CON vs. A-RST7d	p < 0.01
						A-CON vs. A-RST7d+R5-60	ns
						A-RST7d vs. A-RST7d+R5-60	p < 0.01
	A-CON(4), 3 repeats A-CON+R5-60(4), 3 repeats A-RST7d(4), 3 repeats A-RST7d+R5-60(4), 3 repeats	One-way ANOVA, Newman-Keuls post-hoc test	TrkB	F (3, 20) = 11.85, p = 0.0001	A-CON(4) A-CON+R5-60(4) A-RST7d(4) A-RST7d+R5-60(4)	A-CON vs. A-CON+R5-60	ns
						A-CON vs. A-RST7d	p < 0.01
						A-CON vs. A-RST7d+R5-60	ns
						A-RST7d vs. A-RST7d+R5-60	p < 0.01
